# Supplementary material for: Identification of a candidate sex determination region and sex-specific molecular markers based on whole-genome re‑sequencing in the sea star Asterias amurensis
Source: DNA Res. 2025 Jan 10;32(1):dsaf003. doi: 10.1093/dnares/dsaf003 (PMC11757944; doi:10.1093/dnares/dsaf003)
Supplement: dsaf003_suppl_Supplementary_Tables_S2 [file dsaf003_suppl_supplementary_tables_s2.xlsx]

## Sheet: Supplemental Table 1
Supplementary Table S2.
The quality of raw data from female and male A. amurensis population resequencing results
Sample	Raw Reads	Clean Reads	Raw Base (Gb)	Clean Base (Gb)	Effective Rate	Q20 (%)	Q30 (%)	GC Content	Mapped Radio	Properly Paired Radio	Singletons Radio
F01	35834532	34508936	5.38	5.18	0.963	98.05	93.78	0.3822	0.9948	0.8732	0.0023
F02	33152362	32132218	4.97	4.82	0.9692	98.25	94.36	0.3842	0.995	0.9156	0.0022
F03	25816574	25048514	3.87	3.76	0.9702	97.74	92.83	0.3838	0.9944	0.9046	0.0024
F04	31656186	30744032	4.75	4.61	0.9712	98.01	93.58	0.3816	0.9928	0.8659	0.0027
F05	33530358	32363290	5.03	4.85	0.9652	98.25	94.34	0.3791	0.9948	0.8351	0.0026
F06	30087510	28984194	4.51	4.35	0.9633	97.76	93.18	0.3855	0.9937	0.8766	0.0026
F07	32327546	31266922	4.85	4.69	0.9672	97.61	92.74	0.3834	0.9931	0.8862	0.0028
F08	28200560	27175198	4.23	4.08	0.9636	97.55	92.48	0.3849	0.9932	0.9015	0.0026
F09	36261870	33318626	5.44	5	0.9188	97.89	93.48	0.3848	0.9943	0.918	0.0018
F10	40084026	37929944	6.01	5.69	0.9463	98.33	94.88	0.3849	0.9906	0.9154	0.0018
F11	27450250	26577426	4.12	3.99	0.9682	98.29	94.45	0.3833	0.9948	0.8963	0.0022
F12	31007554	29004690	4.65	4.35	0.9354	98.37	94.69	0.3786	0.995	0.7677	0.0023
F13	26452688	25153770	3.97	3.77	0.9509	98.54	95.16	0.3798	0.9948	0.8306	0.0024
F14	30503438	29118528	4.58	4.37	0.9546	98.21	94.17	0.3813	0.9945	0.81	0.0027
F15	31551748	30465384	4.73	4.57	0.9656	98.27	94.49	0.3799	0.9951	0.7807	0.0027
F16	35710390	33687346	5.36	5.05	0.9433	98.45	95	0.3874	0.9915	0.9174	0.0022
F17	32837706	31513830	4.93	4.73	0.9597	98.38	94.78	0.3783	0.995	0.8593	0.0023
F18	32340386	30929082	4.85	4.64	0.9564	98.38	94.83	0.3786	0.9954	0.8041	0.0023
F19	34675136	33110382	5.2	4.97	0.9549	98.39	94.72	0.3789	0.9947	0.8918	0.002
F20	30372650	29178536	4.56	4.38	0.9607	98.13	94.06	0.3815	0.9946	0.8849	0.0023
F21	30231128	29234020	4.53	4.39	0.967	98.17	94.15	0.3817	0.995	0.8546	0.0024
F22	31442212	30600342	4.72	4.59	0.9732	98.23	94.26	0.3816	0.9944	0.8902	0.0025
F23	31740684	29706734	4.76	4.46	0.9359	98.38	94.78	0.3791	0.9952	0.8541	0.0021
F24	31430744	29650102	4.71	4.45	0.9433	98.17	94.23	0.3858	0.992	0.8779	0.0025
F25	37439482	35541108	5.62	5.33	0.9493	98.29	94.52	0.3783	0.9945	0.894	0.0021
F26	31360940	30099190	4.7	4.51	0.9598	98.37	94.76	0.3826	0.9952	0.8487	0.0023
F27	33026818	31687568	4.95	4.75	0.9594	98.19	94.23	0.3801	0.9927	0.845	0.0024
F28	27040104	26074208	4.06	3.91	0.9643	97.81	93.09	0.3829	0.9947	0.74	0.0031
F29	34642268	32976124	5.2	4.95	0.9519	98.32	94.67	0.3801	0.995	0.8795	0.0021
F30	30354786	28839238	4.55	4.33	0.9501	98.23	94.29	0.3791	0.9945	0.8746	0.0023
F31	32900170	31780750	4.94	4.77	0.966	98.19	94.19	0.3787	0.9947	0.8482	0.0025
F32	38234210	37214434	5.74	5.58	0.9733	98.19	94.03	0.3809	0.9934	0.9009	0.0027
F33	34748388	33475864	5.21	5.02	0.9634	97.89	93.36	0.3808	0.9947	0.8902	0.0024
F34	30488832	28697988	4.57	4.3	0.9413	98.36	94.84	0.3951	0.9954	0.8727	0.0019
F35	34397624	33233480	5.16	4.99	0.9662	98.19	94.2	0.3801	0.9949	0.854	0.0024
F36	32253036	31371460	4.84	4.71	0.9727	98.29	94.4	0.3824	0.9934	0.9078	0.0027
F37	34635672	33139650	5.2	4.97	0.9568	97.73	93.09	0.3835	0.9935	0.8908	0.0025
F38	31736194	30558446	4.76	4.58	0.9629	97.87	93.45	0.3826	0.9931	0.8699	0.0027
F39	30382836	29146412	4.56	4.37	0.9593	98.09	93.94	0.3844	0.9931	0.8621	0.0026
F40	33282528	32159478	4.99	4.82	0.9663	97.68	92.95	0.3832	0.9938	0.8676	0.0026
M01	34067584	32831594	5.11	4.92	0.9637	97.66	92.91	0.3811	0.9911	0.8783	0.0028
M02	30612850	29564976	4.59	4.43	0.9658	97.97	93.77	0.3853	0.9943	0.9228	0.0023
M03	36190462	35159752	5.43	5.27	0.9715	97.94	93.74	0.3844	0.9939	0.9238	0.0024
M04	30031512	29124556	4.5	4.37	0.9698	97.81	93.33	0.3863	0.9943	0.9069	0.0024
M05	30870846	29969214	4.63	4.5	0.9708	98.03	93.87	0.3834	0.9941	0.9045	0.0025
M06	32393220	31459432	4.86	4.72	0.9712	97.72	93.08	0.384	0.9937	0.9143	0.0026
M07	29616850	28798270	4.44	4.32	0.9724	97.82	93.29	0.382	0.994	0.8573	0.0027
M08	31086902	30323812	4.66	4.55	0.9755	97.46	92.29	0.3839	0.994	0.9105	0.0026
M09	37661328	36506966	5.65	5.48	0.9693	98.06	94.01	0.385	0.9942	0.9262	0.0023
M10	35125306	34221274	5.27	5.13	0.9743	97.78	93.24	0.3825	0.9938	0.9057	0.0026
M11	34089594	33223904	5.11	4.98	0.9746	97.83	93.3	0.3847	0.9944	0.923	0.0023
M12	26551730	25851210	3.98	3.88	0.9736	97.68	92.99	0.3853	0.9937	0.921	0.0026
M13	31060826	30102984	4.66	4.52	0.9692	97.8	93.33	0.3852	0.994	0.9137	0.0024
M14	29756148	28917684	4.46	4.34	0.9718	97.87	93.3	0.3832	0.9939	0.8972	0.0026
M15	32478030	31566116	4.87	4.73	0.9719	97.59	92.62	0.3841	0.9939	0.9144	0.0025
M16	35710390	33687346	5.36	5.05	0.9433	98.45	95	0.3874	0.9936	0.8997	0.0024
M17	36780910	35736160	5.52	5.36	0.9716	98	93.87	0.3836	0.9944	0.9194	0.0022
M18	34208112	33209934	5.13	4.98	0.9708	97.91	93.53	0.3851	0.9944	0.9199	0.0022
M19	33929484	32676942	5.09	4.9	0.9631	97.62	92.83	0.3818	0.9942	0.879	0.0024
M20	33297726	32337846	4.99	4.85	0.9712	97.81	93.34	0.3838	0.9939	0.9134	0.0025
M21	34142170	33114756	5.12	4.97	0.9699	97.88	93.57	0.3851	0.9941	0.9249	0.0023
M22	29797036	28964794	4.47	4.34	0.9721	97.44	92.19	0.383	0.9938	0.894	0.0027
M23	31252668	30454290	4.69	4.57	0.9745	97.65	92.78	0.3844	0.9936	0.9161	0.0026
M24	38697090	37534378	5.8	5.63	0.97	97.99	93.71	0.3845	0.9944	0.9293	0.0023
M25	35007794	34105410	5.25	5.12	0.9742	97.94	93.56	0.3837	0.9942	0.9203	0.0024
M26	38241586	37103634	5.74	5.57	0.9702	97.78	93.3	0.3842	0.9941	0.9219	0.0023
M27	33931432	32968078	5.09	4.95	0.9716	98.15	94.38	0.3852	0.9943	0.9218	0.0023
M28	32791770	31836016	4.92	4.78	0.9709	97.57	92.62	0.3838	0.994	0.9155	0.0024
M29	37572448	36650678	5.64	5.5	0.9755	97.96	93.7	0.3843	0.9942	0.9171	0.0024
M30	35044244	34191688	5.26	5.13	0.9757	97.63	92.81	0.3839	0.994	0.9105	0.0026
M31	33932490	32854004	5.09	4.93	0.9682	97.87	93.58	0.3829	0.9886	0.8874	0.0024
M32	30540466	29631672	4.58	4.44	0.9702	97.78	93.23	0.3845	0.9938	0.9226	0.0025
M33	36550582	35323166	5.48	5.3	0.9664	97.89	93.57	0.3847	0.9942	0.9244	0.0023
M34	39583656	38396872	5.94	5.76	0.97	97.6	92.7	0.3852	0.9944	0.9285	0.0022
M35	38737612	37415956	5.81	5.61	0.9659	97.96	93.75	0.3844	0.9943	0.9234	0.0022
M36	37307238	35689732	5.6	5.35	0.9566	97.93	93.59	0.3843	0.9939	0.9226	0.0023
M37	33213824	32100208	4.98	4.82	0.9665	97.99	93.79	0.3865	0.9943	0.932	0.0021
M38	40231736	38520708	6.03	5.78	0.9575	97.94	93.73	0.3827	0.9944	0.905	0.0023
M39	39819252	38147284	5.97	5.72	0.958	98.02	93.96	0.3817	0.9936	0.9109	0.0022
M40	32674670	31714028	4.9	4.76	0.9706	97.71	93	0.3857	0.9943	0.9287	0.0023
