# Supplementary material for: Identification of a candidate sex determination region and sex-specific molecular markers based on whole-genome re‑sequencing in the sea star Asterias amurensis
Source: DNA Res. 2025 Jan 10;32(1):dsaf003. doi: 10.1093/dnares/dsaf003 (PMC11757944; doi:10.1093/dnares/dsaf003)
Supplement: dsaf003_suppl_Supplementary_Tables_S3 [file dsaf003_suppl_supplementary_tables_s3.xlsx]

## Sheet: Sheet1
Supplementary Table S3.
The potential functional effects of sex-associated SNPs from GWAS.
CHROM	POS	ID	REF	ALT	INFO
1	9386969	s1_9386969	C	A	PR;ANN=A|intron_variant|MODIFIER|ATG2B|Aam_000347|transcript|Aam_000347-T1|protein_coding|4/41|c.624-1535C>A||||||
1	9387037	s1_9387037	C	G	PR;ANN=G|intron_variant|MODIFIER|ATG2B|Aam_000347|transcript|Aam_000347-T1|protein_coding|4/41|c.624-1467C>G||||||
2	126694	s2_126694	G	A	PR;ANN=A|intergenic_region|MODIFIER|CHR_START-RRP9|CHR_START-Aam_001662|intergenic_region|CHR_START-Aam_001662|||n.126694G>A||||||
2	5892140	s2_5892140	G	A	PR;ANN=A|intron_variant|MODIFIER|Aam_001912|Aam_001912|transcript|Aam_001912-T1|protein_coding|1/2|c.-16-3231C>T||||||
2	5892141	s2_5892141	T	G	PR;ANN=G|intron_variant|MODIFIER|Aam_001912|Aam_001912|transcript|Aam_001912-T1|protein_coding|1/2|c.-16-3232A>C||||||
2	22795997	s2_22795997	A	G	PR;ANN=G|intron_variant|MODIFIER|ASZ1|Aam_002626|transcript|Aam_002626-T1|protein_coding|7/10|c.932+1843A>G||||||,G|intron_variant|MODIFIER|ASZ1|Aam_002626|transcript|Aam_002626-T2|protein_coding|7/10|c.932+1843A>G||||||
2	22796259	s2_22796259	A	C	PR;ANN=C|intron_variant|MODIFIER|ASZ1|Aam_002626|transcript|Aam_002626-T1|protein_coding|7/10|c.932+2105A>C||||||,C|intron_variant|MODIFIER|ASZ1|Aam_002626|transcript|Aam_002626-T2|protein_coding|7/10|c.932+2105A>C||||||
2	22796262	s2_22796262	C	T	PR;ANN=T|intron_variant|MODIFIER|ASZ1|Aam_002626|transcript|Aam_002626-T1|protein_coding|7/10|c.932+2108C>T||||||,T|intron_variant|MODIFIER|ASZ1|Aam_002626|transcript|Aam_002626-T2|protein_coding|7/10|c.932+2108C>T||||||
2	23037503	s2_23037503	C	A	PR;ANN=A|intron_variant|MODIFIER|MAPK14|Aam_002628|transcript|Aam_002628-T1|protein_coding|2/7|c.270+13610G>T||||||
2	23037568	s2_23037568	G	A	PR;ANN=A|intron_variant|MODIFIER|MAPK14|Aam_002628|transcript|Aam_002628-T1|protein_coding|2/7|c.270+13545C>T||||||
2	23038170	s2_23038170	A	C	PR;ANN=C|intron_variant|MODIFIER|MAPK14|Aam_002628|transcript|Aam_002628-T1|protein_coding|2/7|c.270+12943T>G||||||
2	23038171	s2_23038171	C	T	PR;ANN=T|intron_variant|MODIFIER|MAPK14|Aam_002628|transcript|Aam_002628-T1|protein_coding|2/7|c.270+12942G>A||||||
2	23038188	s2_23038188	T	A	PR;ANN=A|intron_variant|MODIFIER|MAPK14|Aam_002628|transcript|Aam_002628-T1|protein_coding|2/7|c.270+12925A>T||||||
2	23038237	s2_23038237	A	C	PR;ANN=C|intron_variant|MODIFIER|MAPK14|Aam_002628|transcript|Aam_002628-T1|protein_coding|2/7|c.270+12876T>G||||||
2	23762593	s2_23762593	A	G	PR;ANN=G|intron_variant|MODIFIER|Aam_002648|Aam_002648|transcript|Aam_002648-T1|protein_coding|4/6|c.634+504T>C||||||
2	29618933	s2_29618933	C	T	PR;ANN=T|upstream_gene_variant|MODIFIER|Aam_003003|Aam_003003|transcript|Aam_003003-T1|protein_coding||c.-3421C>T|||||3387|,T|intron_variant|MODIFIER|ARF4|Aam_003002|transcript|Aam_003002-T1|protein_coding|2/6|c.17-1942G>A||||||
3	9285532	s3_9285532	C	T	PR;ANN=T|intron_variant|MODIFIER|Aam_21116|Aam_21116|transcript|Aam_21116-T1|protein_coding|28/31|c.3419-3524C>T||||||
3	9838962	s3_9838962	A	C	PR;ANN=C|intron_variant|MODIFIER|Aam_003492|Aam_003492|transcript|Aam_003492-T1|protein_coding|1/16|c.-39-7393A>C||||||
3	9838978	s3_9838978	A	G	PR;ANN=G|intron_variant|MODIFIER|Aam_003492|Aam_003492|transcript|Aam_003492-T1|protein_coding|1/16|c.-39-7377A>G||||||
3	9838994	s3_9838994	C	T	PR;ANN=T|intron_variant|MODIFIER|Aam_003492|Aam_003492|transcript|Aam_003492-T1|protein_coding|1/16|c.-39-7361C>T||||||
3	9839030	s3_9839030	C	T	PR;ANN=T|intron_variant|MODIFIER|Aam_003492|Aam_003492|transcript|Aam_003492-T1|protein_coding|1/16|c.-39-7325C>T||||||
3	9839052	s3_9839052	A	T	PR;ANN=T|intron_variant|MODIFIER|Aam_003492|Aam_003492|transcript|Aam_003492-T1|protein_coding|1/16|c.-39-7303A>T||||||
3	9839507	s3_9839507	G	A	PR;ANN=A|intron_variant|MODIFIER|Aam_003492|Aam_003492|transcript|Aam_003492-T1|protein_coding|1/16|c.-39-6848G>A||||||
3	9839509	s3_9839509	G	T	PR;ANN=T|intron_variant|MODIFIER|Aam_003492|Aam_003492|transcript|Aam_003492-T1|protein_coding|1/16|c.-39-6846G>T||||||
3	9839529	s3_9839529	T	C	PR;ANN=C|intron_variant|MODIFIER|Aam_003492|Aam_003492|transcript|Aam_003492-T1|protein_coding|1/16|c.-39-6826T>C||||||
3	9839542	s3_9839542	G	A	PR;ANN=A|intron_variant|MODIFIER|Aam_003492|Aam_003492|transcript|Aam_003492-T1|protein_coding|1/16|c.-39-6813G>A||||||
3	9839595	s3_9839595	A	G	PR;ANN=G|intron_variant|MODIFIER|Aam_003492|Aam_003492|transcript|Aam_003492-T1|protein_coding|1/16|c.-39-6760A>G||||||
3	9839932	s3_9839932	A	T	PR;ANN=T|intron_variant|MODIFIER|Aam_003492|Aam_003492|transcript|Aam_003492-T1|protein_coding|1/16|c.-39-6423A>T||||||
3	9840828	s3_9840828	A	T	PR;ANN=T|intron_variant|MODIFIER|Aam_003492|Aam_003492|transcript|Aam_003492-T1|protein_coding|1/16|c.-39-5527A>T||||||
3	9840839	s3_9840839	A	C	PR;ANN=C|intron_variant|MODIFIER|Aam_003492|Aam_003492|transcript|Aam_003492-T1|protein_coding|1/16|c.-39-5516A>C||||||
3	9840895	s3_9840895	G	A	PR;ANN=A|intron_variant|MODIFIER|Aam_003492|Aam_003492|transcript|Aam_003492-T1|protein_coding|1/16|c.-39-5460G>A||||||
3	9840948	s3_9840948	C	T	PR;ANN=T|intron_variant|MODIFIER|Aam_003492|Aam_003492|transcript|Aam_003492-T1|protein_coding|1/16|c.-39-5407C>T||||||
3	9841052	s3_9841052	T	A	PR;ANN=A|intron_variant|MODIFIER|Aam_003492|Aam_003492|transcript|Aam_003492-T1|protein_coding|1/16|c.-39-5303T>A||||||
3	9841114	s3_9841114	G	A	PR;ANN=A|intron_variant|MODIFIER|Aam_003492|Aam_003492|transcript|Aam_003492-T1|protein_coding|1/16|c.-39-5241G>A||||||
3	9841115	s3_9841115	G	A	PR;ANN=A|intron_variant|MODIFIER|Aam_003492|Aam_003492|transcript|Aam_003492-T1|protein_coding|1/16|c.-39-5240G>A||||||
3	9841148	s3_9841148	T	C	PR;ANN=C|intron_variant|MODIFIER|Aam_003492|Aam_003492|transcript|Aam_003492-T1|protein_coding|1/16|c.-39-5207T>C||||||
3	9841255	s3_9841255	C	A	PR;ANN=A|intron_variant|MODIFIER|Aam_003492|Aam_003492|transcript|Aam_003492-T1|protein_coding|1/16|c.-39-5100C>A||||||
3	9841462	s3_9841462	A	T	PR;ANN=T|intron_variant|MODIFIER|Aam_003492|Aam_003492|transcript|Aam_003492-T1|protein_coding|1/16|c.-39-4893A>T||||||
3	9842243	s3_9842243	T	G	PR;ANN=G|intron_variant|MODIFIER|Aam_003492|Aam_003492|transcript|Aam_003492-T1|protein_coding|1/16|c.-39-4112T>G||||||
3	9934147	s3_9934147	G	A	PR;ANN=A|intron_variant|MODIFIER|Aam_003492|Aam_003492|transcript|Aam_003492-T1|protein_coding|10/16|c.1372+953G>A||||||
3	9935696	s3_9935696	A	G	PR;ANN=G|intron_variant|MODIFIER|Aam_003492|Aam_003492|transcript|Aam_003492-T1|protein_coding|10/16|c.1372+2502A>G||||||
3	9935703	s3_9935703	C	T	PR;ANN=T|intron_variant|MODIFIER|Aam_003492|Aam_003492|transcript|Aam_003492-T1|protein_coding|10/16|c.1372+2509C>T||||||
3	9935889	s3_9935889	T	C	PR;ANN=C|intron_variant|MODIFIER|Aam_003492|Aam_003492|transcript|Aam_003492-T1|protein_coding|10/16|c.1372+2695T>C||||||
3	9936224	s3_9936224	A	G	PR;ANN=G|intron_variant|MODIFIER|Aam_003492|Aam_003492|transcript|Aam_003492-T1|protein_coding|10/16|c.1372+3030A>G||||||
3	9936289	s3_9936289	G	A	PR;ANN=A|intron_variant|MODIFIER|Aam_003492|Aam_003492|transcript|Aam_003492-T1|protein_coding|10/16|c.1372+3095G>A||||||
3	9936369	s3_9936369	A	G	PR;ANN=G|intron_variant|MODIFIER|Aam_003492|Aam_003492|transcript|Aam_003492-T1|protein_coding|10/16|c.1372+3175A>G||||||
3	9936375	s3_9936375	T	G	PR;ANN=G|intron_variant|MODIFIER|Aam_003492|Aam_003492|transcript|Aam_003492-T1|protein_coding|10/16|c.1372+3181T>G||||||
3	9936506	s3_9936506	A	G	PR;ANN=G|intron_variant|MODIFIER|Aam_003492|Aam_003492|transcript|Aam_003492-T1|protein_coding|10/16|c.1372+3312A>G||||||
3	9937079	s3_9937079	T	A	PR;ANN=A|intron_variant|MODIFIER|Aam_003492|Aam_003492|transcript|Aam_003492-T1|protein_coding|10/16|c.1372+3885T>A||||||
3	9937107	s3_9937107	T	A	PR;ANN=A|intron_variant|MODIFIER|Aam_003492|Aam_003492|transcript|Aam_003492-T1|protein_coding|10/16|c.1372+3913T>A||||||
3	9937198	s3_9937198	G	T	PR;ANN=T|intron_variant|MODIFIER|Aam_003492|Aam_003492|transcript|Aam_003492-T1|protein_coding|10/16|c.1373-3904G>T||||||
3	9937199	s3_9937199	G	T	PR;ANN=T|intron_variant|MODIFIER|Aam_003492|Aam_003492|transcript|Aam_003492-T1|protein_coding|10/16|c.1373-3903G>T||||||
3	15145405	s3_15145405	C	T	PR;ANN=T|intron_variant|MODIFIER|Aam_003715|Aam_003715|transcript|Aam_003715-T1|protein_coding|2/3|c.206-12041G>A||||||
3	23475697	s3_23475697	G	T	PR;ANN=T|downstream_gene_variant|MODIFIER|Aam_004087|Aam_004087|transcript|Aam_004087-T1|protein_coding||c.*3335G>T|||||3090|,T|intergenic_region|MODIFIER|Aam_004087-Aam_004089|Aam_004087-Aam_004089|intergenic_region|Aam_004087-Aam_004089|||n.23475697G>T||||||
3	23475712	s3_23475712	G	A	PR;ANN=A|downstream_gene_variant|MODIFIER|Aam_004087|Aam_004087|transcript|Aam_004087-T1|protein_coding||c.*3350G>A|||||3105|,A|intergenic_region|MODIFIER|Aam_004087-Aam_004089|Aam_004087-Aam_004089|intergenic_region|Aam_004087-Aam_004089|||n.23475712G>A||||||
3	27078612	s3_27078612	A	T	PR;ANN=T|upstream_gene_variant|MODIFIER|Aam_004359|Aam_004359|transcript|Aam_004359-T1|protein_coding||c.-2875A>T|||||2875|,T|intergenic_region|MODIFIER|Aam_004358-Aam_004359|Aam_004358-Aam_004359|intergenic_region|Aam_004358-Aam_004359|||n.27078612A>T||||||
3	27078620	s3_27078620	T	A	PR;ANN=A|upstream_gene_variant|MODIFIER|Aam_004359|Aam_004359|transcript|Aam_004359-T1|protein_coding||c.-2867T>A|||||2867|,A|intergenic_region|MODIFIER|Aam_004358-Aam_004359|Aam_004358-Aam_004359|intergenic_region|Aam_004358-Aam_004359|||n.27078620T>A||||||
3	27078649	s3_27078649	A	G	PR;ANN=G|upstream_gene_variant|MODIFIER|Aam_004359|Aam_004359|transcript|Aam_004359-T1|protein_coding||c.-2838A>G|||||2838|,G|intergenic_region|MODIFIER|Aam_004358-Aam_004359|Aam_004358-Aam_004359|intergenic_region|Aam_004358-Aam_004359|||n.27078649A>G||||||
3	27078663	s3_27078663	A	C	PR;ANN=C|upstream_gene_variant|MODIFIER|Aam_004359|Aam_004359|transcript|Aam_004359-T1|protein_coding||c.-2824A>C|||||2824|,C|intergenic_region|MODIFIER|Aam_004358-Aam_004359|Aam_004358-Aam_004359|intergenic_region|Aam_004358-Aam_004359|||n.27078663A>C||||||
3	27078668	s3_27078668	G	A	PR;ANN=A|upstream_gene_variant|MODIFIER|Aam_004359|Aam_004359|transcript|Aam_004359-T1|protein_coding||c.-2819G>A|||||2819|,A|intergenic_region|MODIFIER|Aam_004358-Aam_004359|Aam_004358-Aam_004359|intergenic_region|Aam_004358-Aam_004359|||n.27078668G>A||||||
3	27079863	s3_27079863	G	A	PR;ANN=A|upstream_gene_variant|MODIFIER|Aam_004359|Aam_004359|transcript|Aam_004359-T1|protein_coding||c.-1624G>A|||||1624|,A|intergenic_region|MODIFIER|Aam_004358-Aam_004359|Aam_004358-Aam_004359|intergenic_region|Aam_004358-Aam_004359|||n.27079863G>A||||||
3	27669931	s3_27669931	C	T	PR;ANN=T|downstream_gene_variant|MODIFIER|Aam_004386|Aam_004386|transcript|Aam_004386-T1|protein_coding||c.*927G>A|||||700|,T|intergenic_region|MODIFIER|Aam_004384-Aam_004386|Aam_004384-Aam_004386|intergenic_region|Aam_004384-Aam_004386|||n.27669931C>T||||||
3	27669988	s3_27669988	C	T	PR;ANN=T|downstream_gene_variant|MODIFIER|Aam_004386|Aam_004386|transcript|Aam_004386-T1|protein_coding||c.*870G>A|||||643|,T|intergenic_region|MODIFIER|Aam_004384-Aam_004386|Aam_004384-Aam_004386|intergenic_region|Aam_004384-Aam_004386|||n.27669988C>T||||||
4	2105229	s4_2105229	A	G	PR;ANN=G|intergenic_region|MODIFIER|Aam_004517-Aam_004521|Aam_004517-Aam_004521|intergenic_region|Aam_004517-Aam_004521|||n.2105229A>G||||||
4	2105238	s4_2105238	G	T	PR;ANN=T|intergenic_region|MODIFIER|Aam_004517-Aam_004521|Aam_004517-Aam_004521|intergenic_region|Aam_004517-Aam_004521|||n.2105238G>T||||||
4	7294131	s4_7294131	G	A	PR;ANN=A|downstream_gene_variant|MODIFIER|ZFAND2B|Aam_004769|transcript|Aam_004769-T1|protein_coding||c.*4950G>A|||||3823|,A|intergenic_region|MODIFIER|ZFAND2B-FBXL21|Aam_004769-Aam_004770|intergenic_region|Aam_004769-Aam_004770|||n.7294131G>A||||||
4	7294136	s4_7294136	T	C	PR;ANN=C|downstream_gene_variant|MODIFIER|ZFAND2B|Aam_004769|transcript|Aam_004769-T1|protein_coding||c.*4955T>C|||||3828|,C|intergenic_region|MODIFIER|ZFAND2B-FBXL21|Aam_004769-Aam_004770|intergenic_region|Aam_004769-Aam_004770|||n.7294136T>C||||||
4	7644684	s4_7644684	C	A	PR;ANN=A|intron_variant|MODIFIER|TTC29|Aam_004775|transcript|Aam_004775-T1|protein_coding|5/10|c.700+2820G>T||||||,A|intron_variant|MODIFIER|TTC29|Aam_004775|transcript|Aam_004775-T2|protein_coding|4/9|c.640+2820G>T||||||
4	7644699	s4_7644699	T	C	PR;ANN=C|intron_variant|MODIFIER|TTC29|Aam_004775|transcript|Aam_004775-T1|protein_coding|5/10|c.700+2805A>G||||||,C|intron_variant|MODIFIER|TTC29|Aam_004775|transcript|Aam_004775-T2|protein_coding|4/9|c.640+2805A>G||||||
4	7645109	s4_7645109	G	A	PR;ANN=A|intron_variant|MODIFIER|TTC29|Aam_004775|transcript|Aam_004775-T1|protein_coding|5/10|c.700+2395C>T||||||,A|intron_variant|MODIFIER|TTC29|Aam_004775|transcript|Aam_004775-T2|protein_coding|4/9|c.640+2395C>T||||||
4	7645150	s4_7645150	T	A	PR;ANN=A|intron_variant|MODIFIER|TTC29|Aam_004775|transcript|Aam_004775-T1|protein_coding|5/10|c.700+2354A>T||||||,A|intron_variant|MODIFIER|TTC29|Aam_004775|transcript|Aam_004775-T2|protein_coding|4/9|c.640+2354A>T||||||
4	9534098	s4_9534098	G	A	PR;ANN=A|intron_variant|MODIFIER|PWP2|Aam_004838|transcript|Aam_004838-T1|protein_coding|18/19|c.2547-13077G>A||||||
4	14417313	s4_14417313	T	C	PR;ANN=C|5_prime_UTR_premature_start_codon_gain_variant|LOW|Aam_21132|Aam_21132|transcript|Aam_21132-T1|protein_coding|1/1|c.-1647T>C||||||,C|5_prime_UTR_variant|MODIFIER|Aam_21132|Aam_21132|transcript|Aam_21132-T1|protein_coding|1/1|c.-1647T>C|||||1647|
4	14417323	s4_14417323	A	G	PR;ANN=G|5_prime_UTR_variant|MODIFIER|Aam_21132|Aam_21132|transcript|Aam_21132-T1|protein_coding|1/1|c.-1637A>G|||||1637|
4	14417418	s4_14417418	G	C	PR;ANN=C|5_prime_UTR_variant|MODIFIER|Aam_21132|Aam_21132|transcript|Aam_21132-T1|protein_coding|1/1|c.-1542G>C|||||1542|
4	23850397	s4_23850397	C	T	PR;ANN=T|intron_variant|MODIFIER|INPP4A|Aam_005373|transcript|Aam_005373-T3|protein_coding|1/21|c.140-5247C>T||||||
4	27712513	s4_27712513	G	A	PR;ANN=A|intron_variant|MODIFIER|RXFP1|Aam_005541|transcript|Aam_005541-T1|protein_coding|12/23|c.923+4056G>A||||||
4	27933559	s4_27933559	T	G	PR;ANN=G|intergenic_region|MODIFIER|Aam_005550-Aam_005551|Aam_005550-Aam_005551|intergenic_region|Aam_005550-Aam_005551|||n.27933559T>G||||||
4	27933560	s4_27933560	T	G	PR;ANN=G|intergenic_region|MODIFIER|Aam_005550-Aam_005551|Aam_005550-Aam_005551|intergenic_region|Aam_005550-Aam_005551|||n.27933560T>G||||||
4	27933567	s4_27933567	A	T	PR;ANN=T|intergenic_region|MODIFIER|Aam_005550-Aam_005551|Aam_005550-Aam_005551|intergenic_region|Aam_005550-Aam_005551|||n.27933567A>T||||||
4	28043606	s4_28043606	A	G	PR;ANN=G|downstream_gene_variant|MODIFIER|Aam_005557|Aam_005557|transcript|Aam_005557-T1|protein_coding||c.*1906T>C|||||849|,G|downstream_gene_variant|MODIFIER|PARP12_1|Aam_005558|transcript|Aam_005558-T1|protein_coding||c.*3593T>C|||||3123|,G|intergenic_region|MODIFIER|Aam_005556-Aam_005557|Aam_005556-Aam_005557|intergenic_region|Aam_005556-Aam_005557|||n.28043606A>G||||||
5	11639445	s5_11639445	T	C	PR;ANN=C|upstream_gene_variant|MODIFIER|Aam_006062|Aam_006062|transcript|Aam_006062-T1|protein_coding||c.-1471A>G|||||1190|,C|intron_variant|MODIFIER|Aam_006063|Aam_006063|transcript|Aam_006063-T1|protein_coding|1/11|c.81+820T>C||||||
5	13197686	s5_13197686	G	T	PR;ANN=T|intron_variant|MODIFIER|Aam_006079|Aam_006079|transcript|Aam_006079-T1|protein_coding|13/19|c.1816-3727G>T||||||
5	13208564	s5_13208564	G	A	PR;ANN=A|intron_variant|MODIFIER|Aam_006079|Aam_006079|transcript|Aam_006079-T1|protein_coding|14/19|c.1930-2115G>A||||||
5	13208651	s5_13208651	G	A	PR;ANN=A|intron_variant|MODIFIER|Aam_006079|Aam_006079|transcript|Aam_006079-T1|protein_coding|14/19|c.1930-2028G>A||||||
5	13208672	s5_13208672	A	G	PR;ANN=G|intron_variant|MODIFIER|Aam_006079|Aam_006079|transcript|Aam_006079-T1|protein_coding|14/19|c.1930-2007A>G||||||
5	13208687	s5_13208687	G	T	PR;ANN=T|intron_variant|MODIFIER|Aam_006079|Aam_006079|transcript|Aam_006079-T1|protein_coding|14/19|c.1930-1992G>T||||||
5	13676342	s5_13676342	A	C	PR;ANN=C|intergenic_region|MODIFIER|ZCCHC3_3-ATXN7L3|Aam_21465-Aam_006081|intergenic_region|Aam_21465-Aam_006081|||n.13676342A>C||||||
5	13676542	s5_13676542	T	C	PR;ANN=C|intergenic_region|MODIFIER|ZCCHC3_3-ATXN7L3|Aam_21465-Aam_006081|intergenic_region|Aam_21465-Aam_006081|||n.13676542T>C||||||
5	13679001	s5_13679001	A	G	PR;ANN=G|intergenic_region|MODIFIER|ZCCHC3_3-ATXN7L3|Aam_21465-Aam_006081|intergenic_region|Aam_21465-Aam_006081|||n.13679001A>G||||||
5	13679055	s5_13679055	A	T	PR;ANN=T|intergenic_region|MODIFIER|ZCCHC3_3-ATXN7L3|Aam_21465-Aam_006081|intergenic_region|Aam_21465-Aam_006081|||n.13679055A>T||||||
5	13680234	s5_13680234	T	A	PR;ANN=A|intergenic_region|MODIFIER|ZCCHC3_3-ATXN7L3|Aam_21465-Aam_006081|intergenic_region|Aam_21465-Aam_006081|||n.13680234T>A||||||
5	13680438	s5_13680438	A	T	PR;ANN=T|intergenic_region|MODIFIER|ZCCHC3_3-ATXN7L3|Aam_21465-Aam_006081|intergenic_region|Aam_21465-Aam_006081|||n.13680438A>T||||||
5	13680744	s5_13680744	T	A	PR;ANN=A|intergenic_region|MODIFIER|ZCCHC3_3-ATXN7L3|Aam_21465-Aam_006081|intergenic_region|Aam_21465-Aam_006081|||n.13680744T>A||||||
5	13680864	s5_13680864	T	C	PR;ANN=C|intergenic_region|MODIFIER|ZCCHC3_3-ATXN7L3|Aam_21465-Aam_006081|intergenic_region|Aam_21465-Aam_006081|||n.13680864T>C||||||
5	13680918	s5_13680918	A	G	PR;ANN=G|intergenic_region|MODIFIER|ZCCHC3_3-ATXN7L3|Aam_21465-Aam_006081|intergenic_region|Aam_21465-Aam_006081|||n.13680918A>G||||||
5	13680987	s5_13680987	C	T	PR;ANN=T|intergenic_region|MODIFIER|ZCCHC3_3-ATXN7L3|Aam_21465-Aam_006081|intergenic_region|Aam_21465-Aam_006081|||n.13680987C>T||||||
5	13681524	s5_13681524	T	C	PR;ANN=C|intergenic_region|MODIFIER|ZCCHC3_3-ATXN7L3|Aam_21465-Aam_006081|intergenic_region|Aam_21465-Aam_006081|||n.13681524T>C||||||
5	13681820	s5_13681820	T	C	PR;ANN=C|intergenic_region|MODIFIER|ZCCHC3_3-ATXN7L3|Aam_21465-Aam_006081|intergenic_region|Aam_21465-Aam_006081|||n.13681820T>C||||||
5	13682285	s5_13682285	C	G	PR;ANN=G|intergenic_region|MODIFIER|ZCCHC3_3-ATXN7L3|Aam_21465-Aam_006081|intergenic_region|Aam_21465-Aam_006081|||n.13682285C>G||||||
5	13682498	s5_13682498	A	C	PR;ANN=C|intergenic_region|MODIFIER|ZCCHC3_3-ATXN7L3|Aam_21465-Aam_006081|intergenic_region|Aam_21465-Aam_006081|||n.13682498A>C||||||
5	13682846	s5_13682846	C	T	PR;ANN=T|intergenic_region|MODIFIER|ZCCHC3_3-ATXN7L3|Aam_21465-Aam_006081|intergenic_region|Aam_21465-Aam_006081|||n.13682846C>T||||||
5	13683311	s5_13683311	C	G	PR;ANN=G|intergenic_region|MODIFIER|ZCCHC3_3-ATXN7L3|Aam_21465-Aam_006081|intergenic_region|Aam_21465-Aam_006081|||n.13683311C>G||||||
5	13683540	s5_13683540	T	C	PR;ANN=C|intergenic_region|MODIFIER|ZCCHC3_3-ATXN7L3|Aam_21465-Aam_006081|intergenic_region|Aam_21465-Aam_006081|||n.13683540T>C||||||
5	13683668	s5_13683668	T	C	PR;ANN=C|intergenic_region|MODIFIER|ZCCHC3_3-ATXN7L3|Aam_21465-Aam_006081|intergenic_region|Aam_21465-Aam_006081|||n.13683668T>C||||||
5	13684592	s5_13684592	C	T	PR;ANN=T|intergenic_region|MODIFIER|ZCCHC3_3-ATXN7L3|Aam_21465-Aam_006081|intergenic_region|Aam_21465-Aam_006081|||n.13684592C>T||||||
5	13684867	s5_13684867	C	G	PR;ANN=G|intergenic_region|MODIFIER|ZCCHC3_3-ATXN7L3|Aam_21465-Aam_006081|intergenic_region|Aam_21465-Aam_006081|||n.13684867C>G||||||
5	13684913	s5_13684913	C	T	PR;ANN=T|intergenic_region|MODIFIER|ZCCHC3_3-ATXN7L3|Aam_21465-Aam_006081|intergenic_region|Aam_21465-Aam_006081|||n.13684913C>T||||||
5	13684922	s5_13684922	T	C	PR;ANN=C|intergenic_region|MODIFIER|ZCCHC3_3-ATXN7L3|Aam_21465-Aam_006081|intergenic_region|Aam_21465-Aam_006081|||n.13684922T>C||||||
5	13686001	s5_13686001	T	C	PR;ANN=C|intergenic_region|MODIFIER|ZCCHC3_3-ATXN7L3|Aam_21465-Aam_006081|intergenic_region|Aam_21465-Aam_006081|||n.13686001T>C||||||
5	13686002	s5_13686002	C	G	PR;ANN=G|intergenic_region|MODIFIER|ZCCHC3_3-ATXN7L3|Aam_21465-Aam_006081|intergenic_region|Aam_21465-Aam_006081|||n.13686002C>G||||||
5	13686028	s5_13686028	A	G	PR;ANN=G|intergenic_region|MODIFIER|ZCCHC3_3-ATXN7L3|Aam_21465-Aam_006081|intergenic_region|Aam_21465-Aam_006081|||n.13686028A>G||||||
5	13686067	s5_13686067	C	A	PR;ANN=A|intergenic_region|MODIFIER|ZCCHC3_3-ATXN7L3|Aam_21465-Aam_006081|intergenic_region|Aam_21465-Aam_006081|||n.13686067C>A||||||
5	13686070	s5_13686070	G	A	PR;ANN=A|intergenic_region|MODIFIER|ZCCHC3_3-ATXN7L3|Aam_21465-Aam_006081|intergenic_region|Aam_21465-Aam_006081|||n.13686070G>A||||||
5	13686073	s5_13686073	A	G	PR;ANN=G|intergenic_region|MODIFIER|ZCCHC3_3-ATXN7L3|Aam_21465-Aam_006081|intergenic_region|Aam_21465-Aam_006081|||n.13686073A>G||||||
5	13686079	s5_13686079	G	A	PR;ANN=A|intergenic_region|MODIFIER|ZCCHC3_3-ATXN7L3|Aam_21465-Aam_006081|intergenic_region|Aam_21465-Aam_006081|||n.13686079G>A||||||
5	13686085	s5_13686085	A	G	PR;ANN=G|intergenic_region|MODIFIER|ZCCHC3_3-ATXN7L3|Aam_21465-Aam_006081|intergenic_region|Aam_21465-Aam_006081|||n.13686085A>G||||||
5	13686112	s5_13686112	C	G	PR;ANN=G|intergenic_region|MODIFIER|ZCCHC3_3-ATXN7L3|Aam_21465-Aam_006081|intergenic_region|Aam_21465-Aam_006081|||n.13686112C>G||||||
5	13688386	s5_13688386	T	G	PR;ANN=G|intergenic_region|MODIFIER|ZCCHC3_3-ATXN7L3|Aam_21465-Aam_006081|intergenic_region|Aam_21465-Aam_006081|||n.13688386T>G||||||
5	13688508	s5_13688508	G	T	PR;ANN=T|intergenic_region|MODIFIER|ZCCHC3_3-ATXN7L3|Aam_21465-Aam_006081|intergenic_region|Aam_21465-Aam_006081|||n.13688508G>T||||||
5	13688509	s5_13688509	C	T	PR;ANN=T|intergenic_region|MODIFIER|ZCCHC3_3-ATXN7L3|Aam_21465-Aam_006081|intergenic_region|Aam_21465-Aam_006081|||n.13688509C>T||||||
5	13688524	s5_13688524	C	G	PR;ANN=G|intergenic_region|MODIFIER|ZCCHC3_3-ATXN7L3|Aam_21465-Aam_006081|intergenic_region|Aam_21465-Aam_006081|||n.13688524C>G||||||
5	13688525	s5_13688525	T	G	PR;ANN=G|intergenic_region|MODIFIER|ZCCHC3_3-ATXN7L3|Aam_21465-Aam_006081|intergenic_region|Aam_21465-Aam_006081|||n.13688525T>G||||||
5	13688537	s5_13688537	T	C	PR;ANN=C|intergenic_region|MODIFIER|ZCCHC3_3-ATXN7L3|Aam_21465-Aam_006081|intergenic_region|Aam_21465-Aam_006081|||n.13688537T>C||||||
5	13688544	s5_13688544	A	T	PR;ANN=T|intergenic_region|MODIFIER|ZCCHC3_3-ATXN7L3|Aam_21465-Aam_006081|intergenic_region|Aam_21465-Aam_006081|||n.13688544A>T||||||
5	13688546	s5_13688546	T	C	PR;ANN=C|intergenic_region|MODIFIER|ZCCHC3_3-ATXN7L3|Aam_21465-Aam_006081|intergenic_region|Aam_21465-Aam_006081|||n.13688546T>C||||||
5	13688551	s5_13688551	A	G	PR;ANN=G|intergenic_region|MODIFIER|ZCCHC3_3-ATXN7L3|Aam_21465-Aam_006081|intergenic_region|Aam_21465-Aam_006081|||n.13688551A>G||||||
5	13688562	s5_13688562	T	A	PR;ANN=A|intergenic_region|MODIFIER|ZCCHC3_3-ATXN7L3|Aam_21465-Aam_006081|intergenic_region|Aam_21465-Aam_006081|||n.13688562T>A||||||
5	13688573	s5_13688573	A	C	PR;ANN=C|intergenic_region|MODIFIER|ZCCHC3_3-ATXN7L3|Aam_21465-Aam_006081|intergenic_region|Aam_21465-Aam_006081|||n.13688573A>C||||||
5	13688574	s5_13688574	C	T	PR;ANN=T|intergenic_region|MODIFIER|ZCCHC3_3-ATXN7L3|Aam_21465-Aam_006081|intergenic_region|Aam_21465-Aam_006081|||n.13688574C>T||||||
5	13688578	s5_13688578	A	G	PR;ANN=G|intergenic_region|MODIFIER|ZCCHC3_3-ATXN7L3|Aam_21465-Aam_006081|intergenic_region|Aam_21465-Aam_006081|||n.13688578A>G||||||
5	13688596	s5_13688596	T	C	PR;ANN=C|intergenic_region|MODIFIER|ZCCHC3_3-ATXN7L3|Aam_21465-Aam_006081|intergenic_region|Aam_21465-Aam_006081|||n.13688596T>C||||||
5	13688734	s5_13688734	A	C	PR;ANN=C|intergenic_region|MODIFIER|ZCCHC3_3-ATXN7L3|Aam_21465-Aam_006081|intergenic_region|Aam_21465-Aam_006081|||n.13688734A>C||||||
5	13688735	s5_13688735	C	A	PR;ANN=A|intergenic_region|MODIFIER|ZCCHC3_3-ATXN7L3|Aam_21465-Aam_006081|intergenic_region|Aam_21465-Aam_006081|||n.13688735C>A||||||
5	13688740	s5_13688740	A	G	PR;ANN=G|intergenic_region|MODIFIER|ZCCHC3_3-ATXN7L3|Aam_21465-Aam_006081|intergenic_region|Aam_21465-Aam_006081|||n.13688740A>G||||||
5	13689133	s5_13689133	A	C	PR;ANN=C|intergenic_region|MODIFIER|ZCCHC3_3-ATXN7L3|Aam_21465-Aam_006081|intergenic_region|Aam_21465-Aam_006081|||n.13689133A>C||||||
5	13689148	s5_13689148	T	C	PR;ANN=C|intergenic_region|MODIFIER|ZCCHC3_3-ATXN7L3|Aam_21465-Aam_006081|intergenic_region|Aam_21465-Aam_006081|||n.13689148T>C||||||
5	13689288	s5_13689288	C	T	PR;ANN=T|intergenic_region|MODIFIER|ZCCHC3_3-ATXN7L3|Aam_21465-Aam_006081|intergenic_region|Aam_21465-Aam_006081|||n.13689288C>T||||||
5	13689310	s5_13689310	T	A	PR;ANN=A|intergenic_region|MODIFIER|ZCCHC3_3-ATXN7L3|Aam_21465-Aam_006081|intergenic_region|Aam_21465-Aam_006081|||n.13689310T>A||||||
5	13689344	s5_13689344	T	A	PR;ANN=A|intergenic_region|MODIFIER|ZCCHC3_3-ATXN7L3|Aam_21465-Aam_006081|intergenic_region|Aam_21465-Aam_006081|||n.13689344T>A||||||
5	13689353	s5_13689353	C	G	PR;ANN=G|intergenic_region|MODIFIER|ZCCHC3_3-ATXN7L3|Aam_21465-Aam_006081|intergenic_region|Aam_21465-Aam_006081|||n.13689353C>G||||||
5	13689574	s5_13689574	C	T	PR;ANN=T|intergenic_region|MODIFIER|ZCCHC3_3-ATXN7L3|Aam_21465-Aam_006081|intergenic_region|Aam_21465-Aam_006081|||n.13689574C>T||||||
5	13689582	s5_13689582	T	A	PR;ANN=A|intergenic_region|MODIFIER|ZCCHC3_3-ATXN7L3|Aam_21465-Aam_006081|intergenic_region|Aam_21465-Aam_006081|||n.13689582T>A||||||
5	13689625	s5_13689625	A	T	PR;ANN=T|intergenic_region|MODIFIER|ZCCHC3_3-ATXN7L3|Aam_21465-Aam_006081|intergenic_region|Aam_21465-Aam_006081|||n.13689625A>T||||||
5	13689628	s5_13689628	A	G	PR;ANN=G|intergenic_region|MODIFIER|ZCCHC3_3-ATXN7L3|Aam_21465-Aam_006081|intergenic_region|Aam_21465-Aam_006081|||n.13689628A>G||||||
5	13689637	s5_13689637	T	C	PR;ANN=C|intergenic_region|MODIFIER|ZCCHC3_3-ATXN7L3|Aam_21465-Aam_006081|intergenic_region|Aam_21465-Aam_006081|||n.13689637T>C||||||
5	13689643	s5_13689643	C	T	PR;ANN=T|intergenic_region|MODIFIER|ZCCHC3_3-ATXN7L3|Aam_21465-Aam_006081|intergenic_region|Aam_21465-Aam_006081|||n.13689643C>T||||||
5	13689652	s5_13689652	A	C	PR;ANN=C|intergenic_region|MODIFIER|ZCCHC3_3-ATXN7L3|Aam_21465-Aam_006081|intergenic_region|Aam_21465-Aam_006081|||n.13689652A>C||||||
5	13689743	s5_13689743	C	T	PR;ANN=T|intergenic_region|MODIFIER|ZCCHC3_3-ATXN7L3|Aam_21465-Aam_006081|intergenic_region|Aam_21465-Aam_006081|||n.13689743C>T||||||
5	13690435	s5_13690435	C	T	PR;ANN=T|intergenic_region|MODIFIER|ZCCHC3_3-ATXN7L3|Aam_21465-Aam_006081|intergenic_region|Aam_21465-Aam_006081|||n.13690435C>T||||||
5	13690448	s5_13690448	T	C	PR;ANN=C|intergenic_region|MODIFIER|ZCCHC3_3-ATXN7L3|Aam_21465-Aam_006081|intergenic_region|Aam_21465-Aam_006081|||n.13690448T>C||||||
5	13690472	s5_13690472	T	C	PR;ANN=C|intergenic_region|MODIFIER|ZCCHC3_3-ATXN7L3|Aam_21465-Aam_006081|intergenic_region|Aam_21465-Aam_006081|||n.13690472T>C||||||
5	13690476	s5_13690476	T	C	PR;ANN=C|intergenic_region|MODIFIER|ZCCHC3_3-ATXN7L3|Aam_21465-Aam_006081|intergenic_region|Aam_21465-Aam_006081|||n.13690476T>C||||||
5	13690500	s5_13690500	C	T	PR;ANN=T|intergenic_region|MODIFIER|ZCCHC3_3-ATXN7L3|Aam_21465-Aam_006081|intergenic_region|Aam_21465-Aam_006081|||n.13690500C>T||||||
5	13774618	s5_13774618	A	G	PR;ANN=G|intron_variant|MODIFIER|ATXN7L3|Aam_006081|transcript|Aam_006081-T1|protein_coding|5/10|c.449-3850A>G||||||
5	13950802	s5_13950802	T	C	PR;ANN=C|upstream_gene_variant|MODIFIER|Aam_006082|Aam_006082|transcript|Aam_006082-T1|protein_coding||c.-2012A>G|||||2012|,C|downstream_gene_variant|MODIFIER|Aam_006083|Aam_006083|transcript|Aam_006083-T1|protein_coding||c.*3263A>G|||||1551|WARNING_TRANSCRIPT_NO_START_CODON,C|intergenic_region|MODIFIER|Aam_006082-Aam_006083|Aam_006082-Aam_006083|intergenic_region|Aam_006082-Aam_006083|||n.139508…
5	13950943	s5_13950943	G	T	PR;ANN=T|upstream_gene_variant|MODIFIER|Aam_006082|Aam_006082|transcript|Aam_006082-T1|protein_coding||c.-2153C>A|||||2153|,T|downstream_gene_variant|MODIFIER|Aam_006083|Aam_006083|transcript|Aam_006083-T1|protein_coding||c.*3122C>A|||||1410|WARNING_TRANSCRIPT_NO_START_CODON,T|intergenic_region|MODIFIER|Aam_006082-Aam_006083|Aam_006082-Aam_006083|intergenic_region|Aam_006082-Aam_006083|||n.139509…
5	27994068	s5_27994068	A	T	PR;ANN=T|intergenic_region|MODIFIER|KANSL1-CHR_END|Aam_006598-CHR_END|intergenic_region|Aam_006598-CHR_END|||n.27994068A>T||||||
5	27994565	s5_27994565	T	C	PR;ANN=C|intergenic_region|MODIFIER|KANSL1-CHR_END|Aam_006598-CHR_END|intergenic_region|Aam_006598-CHR_END|||n.27994565T>C||||||
6	760691	s6_760691	T	A	PR;ANN=A|intron_variant|MODIFIER|WSCD1_2|Aam_006629|transcript|Aam_006629-T1|protein_coding|3/6|c.427-658A>T||||||
6	760716	s6_760716	T	G	PR;ANN=G|intron_variant|MODIFIER|WSCD1_2|Aam_006629|transcript|Aam_006629-T1|protein_coding|3/6|c.427-683A>C||||||
6	1805339	s6_1805339	C	T	PR;ANN=T|intron_variant|MODIFIER|Aam_006674|Aam_006674|transcript|Aam_006674-T1|protein_coding|1/4|c.-35+3595G>A||||||
6	1805406	s6_1805406	A	G	PR;ANN=G|intron_variant|MODIFIER|Aam_006674|Aam_006674|transcript|Aam_006674-T1|protein_coding|1/4|c.-35+3528T>C||||||
6	1805572	s6_1805572	T	G	PR;ANN=G|intron_variant|MODIFIER|Aam_006674|Aam_006674|transcript|Aam_006674-T1|protein_coding|1/4|c.-35+3362A>C||||||
6	1805896	s6_1805896	T	G	PR;ANN=G|intron_variant|MODIFIER|Aam_006674|Aam_006674|transcript|Aam_006674-T1|protein_coding|1/4|c.-35+3038A>C||||||
6	2937983	s6_2937983	T	A	PR;ANN=A|upstream_gene_variant|MODIFIER|Aam_006732|Aam_006732|transcript|Aam_006732-T1|protein_coding||c.-998T>A|||||891|,A|intergenic_region|MODIFIER|MRPL50-Aam_006732|Aam_006728-Aam_006732|intergenic_region|Aam_006728-Aam_006732|||n.2937983T>A||||||
6	2938003	s6_2938003	G	C	PR;ANN=C|upstream_gene_variant|MODIFIER|Aam_006732|Aam_006732|transcript|Aam_006732-T1|protein_coding||c.-978G>C|||||871|,C|intergenic_region|MODIFIER|MRPL50-Aam_006732|Aam_006728-Aam_006732|intergenic_region|Aam_006728-Aam_006732|||n.2938003G>C||||||
6	2938017	s6_2938017	T	A	PR;ANN=A|upstream_gene_variant|MODIFIER|Aam_006732|Aam_006732|transcript|Aam_006732-T1|protein_coding||c.-964T>A|||||857|,A|intergenic_region|MODIFIER|MRPL50-Aam_006732|Aam_006728-Aam_006732|intergenic_region|Aam_006728-Aam_006732|||n.2938017T>A||||||
6	18561829	s6_18561829	A	T	PR;ANN=T|intergenic_region|MODIFIER|Aam_007433-Aam_007434|Aam_007433-Aam_007434|intergenic_region|Aam_007433-Aam_007434|||n.18561829A>T||||||
6	18562803	s6_18562803	A	C	PR;ANN=C|intergenic_region|MODIFIER|Aam_007433-Aam_007434|Aam_007433-Aam_007434|intergenic_region|Aam_007433-Aam_007434|||n.18562803A>C||||||
6	18563835	s6_18563835	A	T	PR;ANN=T|intergenic_region|MODIFIER|Aam_007433-Aam_007434|Aam_007433-Aam_007434|intergenic_region|Aam_007433-Aam_007434|||n.18563835A>T||||||
6	18563843	s6_18563843	T	A	PR;ANN=A|intergenic_region|MODIFIER|Aam_007433-Aam_007434|Aam_007433-Aam_007434|intergenic_region|Aam_007433-Aam_007434|||n.18563843T>A||||||
6	18564120	s6_18564120	G	T	PR;ANN=T|intergenic_region|MODIFIER|Aam_007433-Aam_007434|Aam_007433-Aam_007434|intergenic_region|Aam_007433-Aam_007434|||n.18564120G>T||||||
6	20183384	s6_20183384	T	C	PR;ANN=C|intron_variant|MODIFIER|Aam_007489|Aam_007489|transcript|Aam_007489-T1|protein_coding|12/14|c.1953+5758T>C||||||
6	20184501	s6_20184501	G	A	PR;ANN=A|intron_variant|MODIFIER|Aam_007489|Aam_007489|transcript|Aam_007489-T1|protein_coding|12/14|c.1954-5265G>A||||||
7	5716702	s7_5716702	A	T	PR;ANN=T|intron_variant|MODIFIER|Aam_007989|Aam_007989|transcript|Aam_007989-T1|protein_coding|3/11|c.185+3900A>T||||||
7	5716703	s7_5716703	C	T	PR;ANN=T|intron_variant|MODIFIER|Aam_007989|Aam_007989|transcript|Aam_007989-T1|protein_coding|3/11|c.185+3901C>T||||||
7	5717172	s7_5717172	C	T	PR;ANN=T|intron_variant|MODIFIER|Aam_007989|Aam_007989|transcript|Aam_007989-T1|protein_coding|3/11|c.185+4370C>T||||||
7	5971634	s7_5971634	G	A	PR;ANN=A|intron_variant|MODIFIER|Aam_007990|Aam_007990|transcript|Aam_007990-T1|protein_coding|5/25|c.321-4711C>T||||||
7	7032908	s7_7032908	T	C	PR;ANN=C|upstream_gene_variant|MODIFIER|Aam_21497|Aam_21497|transcript|Aam_21497-T1|protein_coding||c.-5229T>C|||||4285|,C|intron_variant|MODIFIER|Aam_007997|Aam_007997|transcript|Aam_007997-T1|protein_coding|5/9|c.197+6570T>C||||||
7	7032962	s7_7032962	C	T	PR;ANN=T|upstream_gene_variant|MODIFIER|Aam_21497|Aam_21497|transcript|Aam_21497-T1|protein_coding||c.-5175C>T|||||4231|,T|intron_variant|MODIFIER|Aam_007997|Aam_007997|transcript|Aam_007997-T1|protein_coding|5/9|c.197+6624C>T||||||
7	7111931	s7_7111931	A	G	PR;ANN=G|intron_variant|MODIFIER|Aam_007998|Aam_007998|transcript|Aam_007998-T1|protein_coding|3/6|c.182-1295T>C||||||
7	8947851	s7_8947851	C	T	PR;ANN=T|intron_variant|MODIFIER|CD63|Aam_008218|transcript|Aam_008218-T1|protein_coding|1/5|c.67-1235C>T||||||
7	24593039	s7_24593039	A	G	PR;ANN=G|upstream_gene_variant|MODIFIER|Aam_008732|Aam_008732|transcript|Aam_008732-T1|protein_coding||c.-3614A>G|||||3354|,G|intergenic_region|MODIFIER|Aam_008731-Aam_008732|Aam_008731-Aam_008732|intergenic_region|Aam_008731-Aam_008732|||n.24593039A>G||||||
7	24593049	s7_24593049	G	A	PR;ANN=A|upstream_gene_variant|MODIFIER|Aam_008732|Aam_008732|transcript|Aam_008732-T1|protein_coding||c.-3604G>A|||||3344|,A|intergenic_region|MODIFIER|Aam_008731-Aam_008732|Aam_008731-Aam_008732|intergenic_region|Aam_008731-Aam_008732|||n.24593049G>A||||||
7	24593050	s7_24593050	G	A	PR;ANN=A|upstream_gene_variant|MODIFIER|Aam_008732|Aam_008732|transcript|Aam_008732-T1|protein_coding||c.-3603G>A|||||3343|,A|intergenic_region|MODIFIER|Aam_008731-Aam_008732|Aam_008731-Aam_008732|intergenic_region|Aam_008731-Aam_008732|||n.24593050G>A||||||
7	24804030	s7_24804030	T	G	PR;ANN=G|upstream_gene_variant|MODIFIER|Aam_008739|Aam_008739|transcript|Aam_008739-T1|protein_coding||c.-2400T>G|||||2400|,G|intron_variant|MODIFIER|Aam_008738|Aam_008738|transcript|Aam_008738-T1|protein_coding|4/5|c.415+581T>G||||||
8	8399896	s8_8399896	A	C	PR;ANN=C|intron_variant|MODIFIER|Aam_009127|Aam_009127|transcript|Aam_009127-T1|protein_coding|5/8|c.541-70A>C||||||
8	8400224	s8_8400224	G	T	PR;ANN=T|intron_variant|MODIFIER|Aam_009127|Aam_009127|transcript|Aam_009127-T1|protein_coding|6/8|c.624+175G>T||||||
8	8400262	s8_8400262	C	T	PR;ANN=T|intron_variant|MODIFIER|Aam_009127|Aam_009127|transcript|Aam_009127-T1|protein_coding|6/8|c.624+213C>T||||||
8	8401765	s8_8401765	A	T	PR;ANN=T|missense_variant|MODERATE|Aam_009127|Aam_009127|transcript|Aam_009127-T1|protein_coding|7/9|c.643A>T|p.Met215Leu|787/4170|643/879|215/292||
8	8401766	s8_8401766	T	C	PR;ANN=C|missense_variant|MODERATE|Aam_009127|Aam_009127|transcript|Aam_009127-T1|protein_coding|7/9|c.644T>C|p.Met215Thr|788/4170|644/879|215/292||
8	8404790	s8_8404790	G	T	PR;ANN=T|3_prime_UTR_variant|MODIFIER|Aam_009127|Aam_009127|transcript|Aam_009127-T1|protein_coding|9/9|c.*935G>T|||||935|
8	8404854	s8_8404854	T	C	PR;ANN=C|3_prime_UTR_variant|MODIFIER|Aam_009127|Aam_009127|transcript|Aam_009127-T1|protein_coding|9/9|c.*999T>C|||||999|
8	8404863	s8_8404863	T	C	PR;ANN=C|3_prime_UTR_variant|MODIFIER|Aam_009127|Aam_009127|transcript|Aam_009127-T1|protein_coding|9/9|c.*1008T>C|||||1008|
8	8405157	s8_8405157	C	A	PR;ANN=A|3_prime_UTR_variant|MODIFIER|Aam_009127|Aam_009127|transcript|Aam_009127-T1|protein_coding|9/9|c.*1302C>A|||||1302|
8	8405385	s8_8405385	C	T	PR;ANN=T|3_prime_UTR_variant|MODIFIER|Aam_009127|Aam_009127|transcript|Aam_009127-T1|protein_coding|9/9|c.*1530C>T|||||1530|
8	8405505	s8_8405505	A	G	PR;ANN=G|3_prime_UTR_variant|MODIFIER|Aam_009127|Aam_009127|transcript|Aam_009127-T1|protein_coding|9/9|c.*1650A>G|||||1650|
8	8405549	s8_8405549	A	T	PR;ANN=T|3_prime_UTR_variant|MODIFIER|Aam_009127|Aam_009127|transcript|Aam_009127-T1|protein_coding|9/9|c.*1694A>T|||||1694|
8	8405610	s8_8405610	A	T	PR;ANN=T|3_prime_UTR_variant|MODIFIER|Aam_009127|Aam_009127|transcript|Aam_009127-T1|protein_coding|9/9|c.*1755A>T|||||1755|
8	8405704	s8_8405704	G	C	PR;ANN=C|3_prime_UTR_variant|MODIFIER|Aam_009127|Aam_009127|transcript|Aam_009127-T1|protein_coding|9/9|c.*1849G>C|||||1849|
8	8405705	s8_8405705	G	C	PR;ANN=C|3_prime_UTR_variant|MODIFIER|Aam_009127|Aam_009127|transcript|Aam_009127-T1|protein_coding|9/9|c.*1850G>C|||||1850|
8	8406823	s8_8406823	T	G	PR;ANN=G|3_prime_UTR_variant|MODIFIER|Aam_009127|Aam_009127|transcript|Aam_009127-T1|protein_coding|9/9|c.*2968T>G|||||2968|
8	8406830	s8_8406830	T	G	PR;ANN=G|3_prime_UTR_variant|MODIFIER|Aam_009127|Aam_009127|transcript|Aam_009127-T1|protein_coding|9/9|c.*2975T>G|||||2975|
8	8408732	s8_8408732	A	G	PR;ANN=G|downstream_gene_variant|MODIFIER|Aam_009127|Aam_009127|transcript|Aam_009127-T1|protein_coding||c.*4877A>G|||||1730|,G|intergenic_region|MODIFIER|Aam_009127-Aam_009132|Aam_009127-Aam_009132|intergenic_region|Aam_009127-Aam_009132|||n.8408732A>G||||||
8	8408913	s8_8408913	T	C	PR;ANN=C|downstream_gene_variant|MODIFIER|Aam_009127|Aam_009127|transcript|Aam_009127-T1|protein_coding||c.*5058T>C|||||1911|,C|intergenic_region|MODIFIER|Aam_009127-Aam_009132|Aam_009127-Aam_009132|intergenic_region|Aam_009127-Aam_009132|||n.8408913T>C||||||
8	8408926	s8_8408926	A	T	PR;ANN=T|downstream_gene_variant|MODIFIER|Aam_009127|Aam_009127|transcript|Aam_009127-T1|protein_coding||c.*5071A>T|||||1924|,T|intergenic_region|MODIFIER|Aam_009127-Aam_009132|Aam_009127-Aam_009132|intergenic_region|Aam_009127-Aam_009132|||n.8408926A>T||||||
8	8409770	s8_8409770	C	T	PR;ANN=T|downstream_gene_variant|MODIFIER|Aam_009127|Aam_009127|transcript|Aam_009127-T1|protein_coding||c.*5915C>T|||||2768|,T|intergenic_region|MODIFIER|Aam_009127-Aam_009132|Aam_009127-Aam_009132|intergenic_region|Aam_009127-Aam_009132|||n.8409770C>T||||||
8	8409973	s8_8409973	C	T	PR;ANN=T|downstream_gene_variant|MODIFIER|Aam_009127|Aam_009127|transcript|Aam_009127-T1|protein_coding||c.*6118C>T|||||2971|,T|intergenic_region|MODIFIER|Aam_009127-Aam_009132|Aam_009127-Aam_009132|intergenic_region|Aam_009127-Aam_009132|||n.8409973C>T||||||
8	9106042	s8_9106042	G	A	PR;ANN=A|intergenic_region|MODIFIER|Aam_009132-Aam_009135|Aam_009132-Aam_009135|intergenic_region|Aam_009132-Aam_009135|||n.9106042G>A||||||
8	9106276	s8_9106276	T	C	PR;ANN=C|intergenic_region|MODIFIER|Aam_009132-Aam_009135|Aam_009132-Aam_009135|intergenic_region|Aam_009132-Aam_009135|||n.9106276T>C||||||
8	9106368	s8_9106368	G	A	PR;ANN=A|downstream_gene_variant|MODIFIER|Aam_009135|Aam_009135|transcript|Aam_009135-T1|protein_coding||c.*4969C>T|||||4969|,A|intergenic_region|MODIFIER|Aam_009132-Aam_009135|Aam_009132-Aam_009135|intergenic_region|Aam_009132-Aam_009135|||n.9106368G>A||||||
8	9107989	s8_9107989	A	C	PR;ANN=C|downstream_gene_variant|MODIFIER|Aam_009135|Aam_009135|transcript|Aam_009135-T1|protein_coding||c.*3348T>G|||||3348|,C|intergenic_region|MODIFIER|Aam_009132-Aam_009135|Aam_009132-Aam_009135|intergenic_region|Aam_009132-Aam_009135|||n.9107989A>C||||||
8	9150559	s8_9150559	T	G	PR;ANN=G|intergenic_region|MODIFIER|Aam_009135-Aam_009143|Aam_009135-Aam_009143|intergenic_region|Aam_009135-Aam_009143|||n.9150559T>G||||||
8	9150565	s8_9150565	T	C	PR;ANN=C|intergenic_region|MODIFIER|Aam_009135-Aam_009143|Aam_009135-Aam_009143|intergenic_region|Aam_009135-Aam_009143|||n.9150565T>C||||||
8	9150567	s8_9150567	A	T	PR;ANN=T|intergenic_region|MODIFIER|Aam_009135-Aam_009143|Aam_009135-Aam_009143|intergenic_region|Aam_009135-Aam_009143|||n.9150567A>T||||||
8	9150587	s8_9150587	T	G	PR;ANN=G|intergenic_region|MODIFIER|Aam_009135-Aam_009143|Aam_009135-Aam_009143|intergenic_region|Aam_009135-Aam_009143|||n.9150587T>G||||||
8	9150623	s8_9150623	A	G	PR;ANN=G|intergenic_region|MODIFIER|Aam_009135-Aam_009143|Aam_009135-Aam_009143|intergenic_region|Aam_009135-Aam_009143|||n.9150623A>G||||||
8	9150643	s8_9150643	G	T	PR;ANN=T|intergenic_region|MODIFIER|Aam_009135-Aam_009143|Aam_009135-Aam_009143|intergenic_region|Aam_009135-Aam_009143|||n.9150643G>T||||||
8	9150647	s8_9150647	C	T	PR;ANN=T|intergenic_region|MODIFIER|Aam_009135-Aam_009143|Aam_009135-Aam_009143|intergenic_region|Aam_009135-Aam_009143|||n.9150647C>T||||||
8	9150649	s8_9150649	C	A	PR;ANN=A|intergenic_region|MODIFIER|Aam_009135-Aam_009143|Aam_009135-Aam_009143|intergenic_region|Aam_009135-Aam_009143|||n.9150649C>A||||||
8	9150654	s8_9150654	A	C	PR;ANN=C|intergenic_region|MODIFIER|Aam_009135-Aam_009143|Aam_009135-Aam_009143|intergenic_region|Aam_009135-Aam_009143|||n.9150654A>C||||||
8	9150686	s8_9150686	A	G	PR;ANN=G|intergenic_region|MODIFIER|Aam_009135-Aam_009143|Aam_009135-Aam_009143|intergenic_region|Aam_009135-Aam_009143|||n.9150686A>G||||||
8	9150728	s8_9150728	A	C	PR;ANN=C|intergenic_region|MODIFIER|Aam_009135-Aam_009143|Aam_009135-Aam_009143|intergenic_region|Aam_009135-Aam_009143|||n.9150728A>C||||||
8	9263233	s8_9263233	T	A	PR;ANN=A|intergenic_region|MODIFIER|Aam_009135-Aam_009143|Aam_009135-Aam_009143|intergenic_region|Aam_009135-Aam_009143|||n.9263233T>A||||||
8	9297198	s8_9297198	T	A	PR;ANN=A|downstream_gene_variant|MODIFIER|Aam_009143|Aam_009143|transcript|Aam_009143-T1|protein_coding||c.*4517T>A|||||4517|,A|intergenic_region|MODIFIER|Aam_009143-CIAO1|Aam_009143-Aam_009144|intergenic_region|Aam_009143-Aam_009144|||n.9297198T>A||||||
8	9297350	s8_9297350	T	C	PR;ANN=C|downstream_gene_variant|MODIFIER|Aam_009143|Aam_009143|transcript|Aam_009143-T1|protein_coding||c.*4669T>C|||||4669|,C|intergenic_region|MODIFIER|Aam_009143-CIAO1|Aam_009143-Aam_009144|intergenic_region|Aam_009143-Aam_009144|||n.9297350T>C||||||
8	11167867	s8_11167867	C	T	PR;ANN=T|synonymous_variant|LOW|Aam_009174|Aam_009174|transcript|Aam_009174-T1|protein_coding|2/4|c.324C>T|p.Val108Val|324/1878|324/1878|108/625||,T|upstream_gene_variant|MODIFIER|Aam_009180|Aam_009180|transcript|Aam_009180-T1|protein_coding||c.-70711C>T|||||2670|,T|downstream_gene_variant|MODIFIER|Aam_009175|Aam_009175|transcript|Aam_009175-T1|protein_coding||c.*4786G>A|||||4786|
8	11167933	s8_11167933	C	T	PR;ANN=T|synonymous_variant|LOW|Aam_009174|Aam_009174|transcript|Aam_009174-T1|protein_coding|2/4|c.390C>T|p.Leu130Leu|390/1878|390/1878|130/625||,T|upstream_gene_variant|MODIFIER|Aam_009180|Aam_009180|transcript|Aam_009180-T1|protein_coding||c.-70645C>T|||||2604|,T|downstream_gene_variant|MODIFIER|Aam_009175|Aam_009175|transcript|Aam_009175-T1|protein_coding||c.*4720G>A|||||4720|
8	11170156	s8_11170156	G	T	PR;ANN=T|stop_lost&splice_region_variant|HIGH|Aam_009174|Aam_009174|transcript|Aam_009174-T1|protein_coding|4/4|c.1877G>T|p.Ter626Leuext*?|1877/1878|1877/1878|626/625||,T|upstream_gene_variant|MODIFIER|Aam_009180|Aam_009180|transcript|Aam_009180-T1|protein_coding||c.-68422G>T|||||381|,T|downstream_gene_variant|MODIFIER|Aam_009175|Aam_009175|transcript|Aam_009175-T1|protein_coding||c.*2497C>A|||||…
8	12350950	s8_12350950	C	T	PR;ANN=T|intron_variant|MODIFIER|Aam_009220|Aam_009220|transcript|Aam_009220-T1|protein_coding|1/1|c.-37+1258G>A||||||
8	12350989	s8_12350989	G	A	PR;ANN=A|intron_variant|MODIFIER|Aam_009220|Aam_009220|transcript|Aam_009220-T1|protein_coding|1/1|c.-37+1219C>T||||||
9	15157117	s9_15157117	A	G	PR;ANN=G|intron_variant|MODIFIER|PDE8B|Aam_010329|transcript|Aam_010329-T1|protein_coding|1/19|c.-326-11955A>G||||||
9	15157135	s9_15157135	T	G	PR;ANN=G|intron_variant|MODIFIER|PDE8B|Aam_010329|transcript|Aam_010329-T1|protein_coding|1/19|c.-326-11937T>G||||||
9	15157151	s9_15157151	T	G	PR;ANN=G|intron_variant|MODIFIER|PDE8B|Aam_010329|transcript|Aam_010329-T1|protein_coding|1/19|c.-326-11921T>G||||||
9	15157184	s9_15157184	G	A	PR;ANN=A|intron_variant|MODIFIER|PDE8B|Aam_010329|transcript|Aam_010329-T1|protein_coding|1/19|c.-326-11888G>A||||||
9	15157188	s9_15157188	T	A	PR;ANN=A|intron_variant|MODIFIER|PDE8B|Aam_010329|transcript|Aam_010329-T1|protein_coding|1/19|c.-326-11884T>A||||||
9	15157194	s9_15157194	C	T	PR;ANN=T|intron_variant|MODIFIER|PDE8B|Aam_010329|transcript|Aam_010329-T1|protein_coding|1/19|c.-326-11878C>T||||||
9	15157222	s9_15157222	G	A	PR;ANN=A|intron_variant|MODIFIER|PDE8B|Aam_010329|transcript|Aam_010329-T1|protein_coding|1/19|c.-326-11850G>A||||||
9	15157258	s9_15157258	T	C	PR;ANN=C|intron_variant|MODIFIER|PDE8B|Aam_010329|transcript|Aam_010329-T1|protein_coding|1/19|c.-326-11814T>C||||||
9	15157295	s9_15157295	A	T	PR;ANN=T|intron_variant|MODIFIER|PDE8B|Aam_010329|transcript|Aam_010329-T1|protein_coding|1/19|c.-326-11777A>T||||||
9	15226174	s9_15226174	C	T	PR;ANN=T|intron_variant|MODIFIER|PDE8B|Aam_010329|transcript|Aam_010329-T1|protein_coding|8/19|c.1022+447C>T||||||
9	15226395	s9_15226395	A	C	PR;ANN=C|intron_variant|MODIFIER|PDE8B|Aam_010329|transcript|Aam_010329-T1|protein_coding|8/19|c.1022+668A>C||||||
9	15226405	s9_15226405	C	G	PR;ANN=G|intron_variant|MODIFIER|PDE8B|Aam_010329|transcript|Aam_010329-T1|protein_coding|8/19|c.1022+678C>G||||||
10	7270150	s10_7270150	G	A	PR;ANN=A|upstream_gene_variant|MODIFIER|Aam_011048|Aam_011048|transcript|Aam_011048-T1|protein_coding||c.-1256C>T|||||1256|,A|intergenic_region|MODIFIER|Aam_011048-PAXIP1|Aam_011048-Aam_011049|intergenic_region|Aam_011048-Aam_011049|||n.7270150G>A||||||
10	7270327	s10_7270327	G	T	PR;ANN=T|upstream_gene_variant|MODIFIER|Aam_011048|Aam_011048|transcript|Aam_011048-T1|protein_coding||c.-1433C>A|||||1433|,T|intergenic_region|MODIFIER|Aam_011048-PAXIP1|Aam_011048-Aam_011049|intergenic_region|Aam_011048-Aam_011049|||n.7270327G>T||||||
10	7271606	s10_7271606	C	T	PR;ANN=T|upstream_gene_variant|MODIFIER|Aam_011048|Aam_011048|transcript|Aam_011048-T1|protein_coding||c.-2712G>A|||||2712|,T|intergenic_region|MODIFIER|Aam_011048-PAXIP1|Aam_011048-Aam_011049|intergenic_region|Aam_011048-Aam_011049|||n.7271606C>T||||||
10	7272530	s10_7272530	C	T	PR;ANN=T|upstream_gene_variant|MODIFIER|Aam_011048|Aam_011048|transcript|Aam_011048-T1|protein_coding||c.-3636G>A|||||3636|,T|intergenic_region|MODIFIER|Aam_011048-PAXIP1|Aam_011048-Aam_011049|intergenic_region|Aam_011048-Aam_011049|||n.7272530C>T||||||
10	7272615	s10_7272615	C	A	PR;ANN=A|upstream_gene_variant|MODIFIER|Aam_011048|Aam_011048|transcript|Aam_011048-T1|protein_coding||c.-3721G>T|||||3721|,A|intergenic_region|MODIFIER|Aam_011048-PAXIP1|Aam_011048-Aam_011049|intergenic_region|Aam_011048-Aam_011049|||n.7272615C>A||||||
10	7272630	s10_7272630	C	A	PR;ANN=A|upstream_gene_variant|MODIFIER|Aam_011048|Aam_011048|transcript|Aam_011048-T1|protein_coding||c.-3736G>T|||||3736|,A|intergenic_region|MODIFIER|Aam_011048-PAXIP1|Aam_011048-Aam_011049|intergenic_region|Aam_011048-Aam_011049|||n.7272630C>A||||||
10	7273468	s10_7273468	G	T	PR;ANN=T|upstream_gene_variant|MODIFIER|Aam_011048|Aam_011048|transcript|Aam_011048-T1|protein_coding||c.-4574C>A|||||4574|,T|intergenic_region|MODIFIER|Aam_011048-PAXIP1|Aam_011048-Aam_011049|intergenic_region|Aam_011048-Aam_011049|||n.7273468G>T||||||
10	7275076	s10_7275076	C	T	PR;ANN=T|intergenic_region|MODIFIER|Aam_011048-PAXIP1|Aam_011048-Aam_011049|intergenic_region|Aam_011048-Aam_011049|||n.7275076C>T||||||
10	7275261	s10_7275261	G	A	PR;ANN=A|intergenic_region|MODIFIER|Aam_011048-PAXIP1|Aam_011048-Aam_011049|intergenic_region|Aam_011048-Aam_011049|||n.7275261G>A||||||
10	7275333	s10_7275333	G	A	PR;ANN=A|intergenic_region|MODIFIER|Aam_011048-PAXIP1|Aam_011048-Aam_011049|intergenic_region|Aam_011048-Aam_011049|||n.7275333G>A||||||
10	7275411	s10_7275411	T	C	PR;ANN=C|intergenic_region|MODIFIER|Aam_011048-PAXIP1|Aam_011048-Aam_011049|intergenic_region|Aam_011048-Aam_011049|||n.7275411T>C||||||
10	7275469	s10_7275469	C	T	PR;ANN=T|intergenic_region|MODIFIER|Aam_011048-PAXIP1|Aam_011048-Aam_011049|intergenic_region|Aam_011048-Aam_011049|||n.7275469C>T||||||
10	7275487	s10_7275487	G	A	PR;ANN=A|intergenic_region|MODIFIER|Aam_011048-PAXIP1|Aam_011048-Aam_011049|intergenic_region|Aam_011048-Aam_011049|||n.7275487G>A||||||
10	7275658	s10_7275658	C	A	PR;ANN=A|intergenic_region|MODIFIER|Aam_011048-PAXIP1|Aam_011048-Aam_011049|intergenic_region|Aam_011048-Aam_011049|||n.7275658C>A||||||
10	8410590	s10_8410590	T	C	PR;ANN=C|downstream_gene_variant|MODIFIER|Aam_011084|Aam_011084|transcript|Aam_011084-T1|protein_coding||c.*1194A>G|||||274|,C|intergenic_region|MODIFIER|Aam_011083-Aam_011084|Aam_011083-Aam_011084|intergenic_region|Aam_011083-Aam_011084|||n.8410590T>C||||||
10	8410597	s10_8410597	A	T	PR;ANN=T|downstream_gene_variant|MODIFIER|Aam_011084|Aam_011084|transcript|Aam_011084-T1|protein_coding||c.*1187T>A|||||267|,T|intergenic_region|MODIFIER|Aam_011083-Aam_011084|Aam_011083-Aam_011084|intergenic_region|Aam_011083-Aam_011084|||n.8410597A>T||||||
10	8410598	s10_8410598	C	T	PR;ANN=T|downstream_gene_variant|MODIFIER|Aam_011084|Aam_011084|transcript|Aam_011084-T1|protein_coding||c.*1186G>A|||||266|,T|intergenic_region|MODIFIER|Aam_011083-Aam_011084|Aam_011083-Aam_011084|intergenic_region|Aam_011083-Aam_011084|||n.8410598C>T||||||
10	8410624	s10_8410624	T	C	PR;ANN=C|downstream_gene_variant|MODIFIER|Aam_011084|Aam_011084|transcript|Aam_011084-T1|protein_coding||c.*1160A>G|||||240|,C|intergenic_region|MODIFIER|Aam_011083-Aam_011084|Aam_011083-Aam_011084|intergenic_region|Aam_011083-Aam_011084|||n.8410624T>C||||||
10	8410660	s10_8410660	G	C	PR;ANN=C|downstream_gene_variant|MODIFIER|Aam_011084|Aam_011084|transcript|Aam_011084-T1|protein_coding||c.*1124C>G|||||204|,C|intergenic_region|MODIFIER|Aam_011083-Aam_011084|Aam_011083-Aam_011084|intergenic_region|Aam_011083-Aam_011084|||n.8410660G>C||||||
10	8410689	s10_8410689	A	T	PR;ANN=T|downstream_gene_variant|MODIFIER|Aam_011084|Aam_011084|transcript|Aam_011084-T1|protein_coding||c.*1095T>A|||||175|,T|intergenic_region|MODIFIER|Aam_011083-Aam_011084|Aam_011083-Aam_011084|intergenic_region|Aam_011083-Aam_011084|||n.8410689A>T||||||
10	8410692	s10_8410692	T	C	PR;ANN=C|downstream_gene_variant|MODIFIER|Aam_011084|Aam_011084|transcript|Aam_011084-T1|protein_coding||c.*1092A>G|||||172|,C|intergenic_region|MODIFIER|Aam_011083-Aam_011084|Aam_011083-Aam_011084|intergenic_region|Aam_011083-Aam_011084|||n.8410692T>C||||||
10	8410832	s10_8410832	T	G	PR;ANN=G|downstream_gene_variant|MODIFIER|Aam_011084|Aam_011084|transcript|Aam_011084-T1|protein_coding||c.*952A>C|||||32|,G|intergenic_region|MODIFIER|Aam_011083-Aam_011084|Aam_011083-Aam_011084|intergenic_region|Aam_011083-Aam_011084|||n.8410832T>G||||||
10	8410927	s10_8410927	A	T	PR;ANN=T|3_prime_UTR_variant|MODIFIER|Aam_011084|Aam_011084|transcript|Aam_011084-T1|protein_coding|7/7|c.*857T>A|||||857|
10	8410948	s10_8410948	A	G	PR;ANN=G|3_prime_UTR_variant|MODIFIER|Aam_011084|Aam_011084|transcript|Aam_011084-T1|protein_coding|7/7|c.*836T>C|||||836|
10	8411168	s10_8411168	T	A	PR;ANN=A|3_prime_UTR_variant|MODIFIER|Aam_011084|Aam_011084|transcript|Aam_011084-T1|protein_coding|7/7|c.*616A>T|||||616|
10	8411209	s10_8411209	T	A	PR;ANN=A|3_prime_UTR_variant|MODIFIER|Aam_011084|Aam_011084|transcript|Aam_011084-T1|protein_coding|7/7|c.*575A>T|||||575|
10	8411296	s10_8411296	G	T	PR;ANN=T|3_prime_UTR_variant|MODIFIER|Aam_011084|Aam_011084|transcript|Aam_011084-T1|protein_coding|7/7|c.*488C>A|||||488|
10	8411309	s10_8411309	C	A	PR;ANN=A|3_prime_UTR_variant|MODIFIER|Aam_011084|Aam_011084|transcript|Aam_011084-T1|protein_coding|7/7|c.*475G>T|||||475|
10	8413620	s10_8413620	T	G	PR;ANN=G|downstream_gene_variant|MODIFIER|Aam_011085|Aam_011085|transcript|Aam_011085-T1|protein_coding||c.*3039A>C|||||3039|,G|intron_variant|MODIFIER|Aam_011084|Aam_011084|transcript|Aam_011084-T1|protein_coding|5/6|c.676-92A>C||||||
10	8413624	s10_8413624	C	T	PR;ANN=T|downstream_gene_variant|MODIFIER|Aam_011085|Aam_011085|transcript|Aam_011085-T1|protein_coding||c.*3035G>A|||||3035|,T|intron_variant|MODIFIER|Aam_011084|Aam_011084|transcript|Aam_011084-T1|protein_coding|5/6|c.676-96G>A||||||
10	8413625	s10_8413625	T	A	PR;ANN=A|downstream_gene_variant|MODIFIER|Aam_011085|Aam_011085|transcript|Aam_011085-T1|protein_coding||c.*3034A>T|||||3034|,A|intron_variant|MODIFIER|Aam_011084|Aam_011084|transcript|Aam_011084-T1|protein_coding|5/6|c.676-97A>T||||||
10	8414328	s10_8414328	T	C	PR;ANN=C|downstream_gene_variant|MODIFIER|Aam_011085|Aam_011085|transcript|Aam_011085-T1|protein_coding||c.*2331A>G|||||2331|,C|intron_variant|MODIFIER|Aam_011084|Aam_011084|transcript|Aam_011084-T1|protein_coding|4/6|c.510+86A>G||||||
10	8414375	s10_8414375	T	C	PR;ANN=C|downstream_gene_variant|MODIFIER|Aam_011085|Aam_011085|transcript|Aam_011085-T1|protein_coding||c.*2284A>G|||||2284|,C|intron_variant|MODIFIER|Aam_011084|Aam_011084|transcript|Aam_011084-T1|protein_coding|4/6|c.510+39A>G||||||
10	8414700	s10_8414700	G	T	PR;ANN=T|downstream_gene_variant|MODIFIER|Aam_011085|Aam_011085|transcript|Aam_011085-T1|protein_coding||c.*1959C>A|||||1959|,T|intron_variant|MODIFIER|Aam_011084|Aam_011084|transcript|Aam_011084-T1|protein_coding|3/6|c.367-143C>A||||||
10	8414701	s10_8414701	A	C	PR;ANN=C|downstream_gene_variant|MODIFIER|Aam_011085|Aam_011085|transcript|Aam_011085-T1|protein_coding||c.*1958T>G|||||1958|,C|intron_variant|MODIFIER|Aam_011084|Aam_011084|transcript|Aam_011084-T1|protein_coding|3/6|c.367-144T>G||||||
10	8414861	s10_8414861	C	T	PR;ANN=T|downstream_gene_variant|MODIFIER|Aam_011085|Aam_011085|transcript|Aam_011085-T1|protein_coding||c.*1798G>A|||||1798|,T|intron_variant|MODIFIER|Aam_011084|Aam_011084|transcript|Aam_011084-T1|protein_coding|3/6|c.366+86G>A||||||
10	8414862	s10_8414862	A	G	PR;ANN=G|downstream_gene_variant|MODIFIER|Aam_011085|Aam_011085|transcript|Aam_011085-T1|protein_coding||c.*1797T>C|||||1797|,G|intron_variant|MODIFIER|Aam_011084|Aam_011084|transcript|Aam_011084-T1|protein_coding|3/6|c.366+85T>C||||||
10	8414886	s10_8414886	T	C	PR;ANN=C|downstream_gene_variant|MODIFIER|Aam_011085|Aam_011085|transcript|Aam_011085-T1|protein_coding||c.*1773A>G|||||1773|,C|intron_variant|MODIFIER|Aam_011084|Aam_011084|transcript|Aam_011084-T1|protein_coding|3/6|c.366+61A>G||||||
10	8414935	s10_8414935	A	T	PR;ANN=T|downstream_gene_variant|MODIFIER|Aam_011085|Aam_011085|transcript|Aam_011085-T1|protein_coding||c.*1724T>A|||||1724|,T|intron_variant|MODIFIER|Aam_011084|Aam_011084|transcript|Aam_011084-T1|protein_coding|3/6|c.366+12T>A||||||
10	8416177	s10_8416177	T	C	PR;ANN=C|downstream_gene_variant|MODIFIER|Aam_011085|Aam_011085|transcript|Aam_011085-T1|protein_coding||c.*482A>G|||||482|,C|intron_variant|MODIFIER|Aam_011084|Aam_011084|transcript|Aam_011084-T1|protein_coding|1/6|c.274+145A>G||||||
10	8416341	s10_8416341	G	A	PR;ANN=A|synonymous_variant|LOW|Aam_011084|Aam_011084|transcript|Aam_011084-T1|protein_coding|1/7|c.255C>T|p.Asn85Asn|255/2987|255/2067|85/688||,A|downstream_gene_variant|MODIFIER|Aam_011085|Aam_011085|transcript|Aam_011085-T1|protein_coding||c.*318C>T|||||318|
10	8417973	s10_8417973	T	A	PR;ANN=A|upstream_gene_variant|MODIFIER|Aam_011084|Aam_011084|transcript|Aam_011084-T1|protein_coding||c.-1378A>T|||||1378|,A|upstream_gene_variant|MODIFIER|Aam_011085|Aam_011085|transcript|Aam_011085-T1|protein_coding||c.-378A>T|||||378|,A|intergenic_region|MODIFIER|Aam_011085-Aam_011086|Aam_011085-Aam_011086|intergenic_region|Aam_011085-Aam_011086|||n.8417973T>A||||||
10	8418020	s10_8418020	C	T	PR;ANN=T|upstream_gene_variant|MODIFIER|Aam_011084|Aam_011084|transcript|Aam_011084-T1|protein_coding||c.-1425G>A|||||1425|,T|upstream_gene_variant|MODIFIER|Aam_011085|Aam_011085|transcript|Aam_011085-T1|protein_coding||c.-425G>A|||||425|,T|intergenic_region|MODIFIER|Aam_011085-Aam_011086|Aam_011085-Aam_011086|intergenic_region|Aam_011085-Aam_011086|||n.8418020C>T||||||
10	8419129	s10_8419129	C	A	PR;ANN=A|upstream_gene_variant|MODIFIER|Aam_011084|Aam_011084|transcript|Aam_011084-T1|protein_coding||c.-2534G>T|||||2534|,A|upstream_gene_variant|MODIFIER|Aam_011085|Aam_011085|transcript|Aam_011085-T1|protein_coding||c.-1534G>T|||||1534|,A|downstream_gene_variant|MODIFIER|Aam_011086|Aam_011086|transcript|Aam_011086-T1|protein_coding||c.*4814G>T|||||4814|,A|intergenic_region|MODIFIER|Aam_011085…
10	8419148	s10_8419148	G	A	PR;ANN=A|upstream_gene_variant|MODIFIER|Aam_011084|Aam_011084|transcript|Aam_011084-T1|protein_coding||c.-2553C>T|||||2553|,A|upstream_gene_variant|MODIFIER|Aam_011085|Aam_011085|transcript|Aam_011085-T1|protein_coding||c.-1553C>T|||||1553|,A|downstream_gene_variant|MODIFIER|Aam_011086|Aam_011086|transcript|Aam_011086-T1|protein_coding||c.*4795C>T|||||4795|,A|intergenic_region|MODIFIER|Aam_011085…
10	8419165	s10_8419165	C	T	PR;ANN=T|upstream_gene_variant|MODIFIER|Aam_011084|Aam_011084|transcript|Aam_011084-T1|protein_coding||c.-2570G>A|||||2570|,T|upstream_gene_variant|MODIFIER|Aam_011085|Aam_011085|transcript|Aam_011085-T1|protein_coding||c.-1570G>A|||||1570|,T|downstream_gene_variant|MODIFIER|Aam_011086|Aam_011086|transcript|Aam_011086-T1|protein_coding||c.*4778G>A|||||4778|,T|intergenic_region|MODIFIER|Aam_011085…
10	8419182	s10_8419182	G	A	PR;ANN=A|upstream_gene_variant|MODIFIER|Aam_011084|Aam_011084|transcript|Aam_011084-T1|protein_coding||c.-2587C>T|||||2587|,A|upstream_gene_variant|MODIFIER|Aam_011085|Aam_011085|transcript|Aam_011085-T1|protein_coding||c.-1587C>T|||||1587|,A|downstream_gene_variant|MODIFIER|Aam_011086|Aam_011086|transcript|Aam_011086-T1|protein_coding||c.*4761C>T|||||4761|,A|intergenic_region|MODIFIER|Aam_011085…
10	8419245	s10_8419245	C	T	PR;ANN=T|upstream_gene_variant|MODIFIER|Aam_011084|Aam_011084|transcript|Aam_011084-T1|protein_coding||c.-2650G>A|||||2650|,T|upstream_gene_variant|MODIFIER|Aam_011085|Aam_011085|transcript|Aam_011085-T1|protein_coding||c.-1650G>A|||||1650|,T|downstream_gene_variant|MODIFIER|Aam_011086|Aam_011086|transcript|Aam_011086-T1|protein_coding||c.*4698G>A|||||4698|,T|intergenic_region|MODIFIER|Aam_011085…
10	8419255	s10_8419255	A	G	PR;ANN=G|upstream_gene_variant|MODIFIER|Aam_011084|Aam_011084|transcript|Aam_011084-T1|protein_coding||c.-2660T>C|||||2660|,G|upstream_gene_variant|MODIFIER|Aam_011085|Aam_011085|transcript|Aam_011085-T1|protein_coding||c.-1660T>C|||||1660|,G|downstream_gene_variant|MODIFIER|Aam_011086|Aam_011086|transcript|Aam_011086-T1|protein_coding||c.*4688T>C|||||4688|,G|intergenic_region|MODIFIER|Aam_011085…
10	8419545	s10_8419545	G	A	PR;ANN=A|upstream_gene_variant|MODIFIER|Aam_011084|Aam_011084|transcript|Aam_011084-T1|protein_coding||c.-2950C>T|||||2950|,A|upstream_gene_variant|MODIFIER|Aam_011085|Aam_011085|transcript|Aam_011085-T1|protein_coding||c.-1950C>T|||||1950|,A|downstream_gene_variant|MODIFIER|Aam_011086|Aam_011086|transcript|Aam_011086-T1|protein_coding||c.*4398C>T|||||4398|,A|intergenic_region|MODIFIER|Aam_011085…
10	8419548	s10_8419548	A	C	PR;ANN=C|upstream_gene_variant|MODIFIER|Aam_011084|Aam_011084|transcript|Aam_011084-T1|protein_coding||c.-2953T>G|||||2953|,C|upstream_gene_variant|MODIFIER|Aam_011085|Aam_011085|transcript|Aam_011085-T1|protein_coding||c.-1953T>G|||||1953|,C|downstream_gene_variant|MODIFIER|Aam_011086|Aam_011086|transcript|Aam_011086-T1|protein_coding||c.*4395T>G|||||4395|,C|intergenic_region|MODIFIER|Aam_011085…
10	8419709	s10_8419709	C	T	PR;ANN=T|upstream_gene_variant|MODIFIER|Aam_011084|Aam_011084|transcript|Aam_011084-T1|protein_coding||c.-3114G>A|||||3114|,T|upstream_gene_variant|MODIFIER|Aam_011085|Aam_011085|transcript|Aam_011085-T1|protein_coding||c.-2114G>A|||||2114|,T|downstream_gene_variant|MODIFIER|Aam_011086|Aam_011086|transcript|Aam_011086-T1|protein_coding||c.*4234G>A|||||4234|,T|intergenic_region|MODIFIER|Aam_011085…
10	8419710	s10_8419710	G	A	PR;ANN=A|upstream_gene_variant|MODIFIER|Aam_011084|Aam_011084|transcript|Aam_011084-T1|protein_coding||c.-3115C>T|||||3115|,A|upstream_gene_variant|MODIFIER|Aam_011085|Aam_011085|transcript|Aam_011085-T1|protein_coding||c.-2115C>T|||||2115|,A|downstream_gene_variant|MODIFIER|Aam_011086|Aam_011086|transcript|Aam_011086-T1|protein_coding||c.*4233C>T|||||4233|,A|intergenic_region|MODIFIER|Aam_011085…
10	8420076	s10_8420076	T	C	PR;ANN=C|upstream_gene_variant|MODIFIER|Aam_011084|Aam_011084|transcript|Aam_011084-T1|protein_coding||c.-3481A>G|||||3481|,C|upstream_gene_variant|MODIFIER|Aam_011085|Aam_011085|transcript|Aam_011085-T1|protein_coding||c.-2481A>G|||||2481|,C|downstream_gene_variant|MODIFIER|Aam_011086|Aam_011086|transcript|Aam_011086-T1|protein_coding||c.*3867A>G|||||3867|,C|intergenic_region|MODIFIER|Aam_011085…
10	8420636	s10_8420636	T	C	PR;ANN=C|upstream_gene_variant|MODIFIER|Aam_011084|Aam_011084|transcript|Aam_011084-T1|protein_coding||c.-4041A>G|||||4041|,C|upstream_gene_variant|MODIFIER|Aam_011085|Aam_011085|transcript|Aam_011085-T1|protein_coding||c.-3041A>G|||||3041|,C|downstream_gene_variant|MODIFIER|Aam_011086|Aam_011086|transcript|Aam_011086-T1|protein_coding||c.*3307A>G|||||3307|,C|intergenic_region|MODIFIER|Aam_011085…
10	8530674	s10_8530674	T	A	PR;ANN=A|intergenic_region|MODIFIER|Aam_011092-Aam_011095|Aam_011092-Aam_011095|intergenic_region|Aam_011092-Aam_011095|||n.8530674T>A||||||
10	8530840	s10_8530840	A	T	PR;ANN=T|intergenic_region|MODIFIER|Aam_011092-Aam_011095|Aam_011092-Aam_011095|intergenic_region|Aam_011092-Aam_011095|||n.8530840A>T||||||
10	8531380	s10_8531380	C	A	PR;ANN=A|intergenic_region|MODIFIER|Aam_011092-Aam_011095|Aam_011092-Aam_011095|intergenic_region|Aam_011092-Aam_011095|||n.8531380C>A||||||
10	8531498	s10_8531498	G	C	PR;ANN=C|intergenic_region|MODIFIER|Aam_011092-Aam_011095|Aam_011092-Aam_011095|intergenic_region|Aam_011092-Aam_011095|||n.8531498G>C||||||
10	8532049	s10_8532049	A	C	PR;ANN=C|intergenic_region|MODIFIER|Aam_011092-Aam_011095|Aam_011092-Aam_011095|intergenic_region|Aam_011092-Aam_011095|||n.8532049A>C||||||
10	8532407	s10_8532407	A	T	PR;ANN=T|intergenic_region|MODIFIER|Aam_011092-Aam_011095|Aam_011092-Aam_011095|intergenic_region|Aam_011092-Aam_011095|||n.8532407A>T||||||
10	8532487	s10_8532487	A	G	PR;ANN=G|intergenic_region|MODIFIER|Aam_011092-Aam_011095|Aam_011092-Aam_011095|intergenic_region|Aam_011092-Aam_011095|||n.8532487A>G||||||
10	8532542	s10_8532542	A	T	PR;ANN=T|intergenic_region|MODIFIER|Aam_011092-Aam_011095|Aam_011092-Aam_011095|intergenic_region|Aam_011092-Aam_011095|||n.8532542A>T||||||
10	8791305	s10_8791305	G	A	PR;ANN=A|downstream_gene_variant|MODIFIER|Aam_011108|Aam_011108|transcript|Aam_011108-T1|protein_coding||c.*1445C>T|||||1445|,A|intergenic_region|MODIFIER|Aam_011107-Aam_011108|Aam_011107-Aam_011108|intergenic_region|Aam_011107-Aam_011108|||n.8791305G>A||||||
10	8919061	s10_8919061	C	T	PR;ANN=T|intergenic_region|MODIFIER|Aam_011110-Aam_011111|Aam_011110-Aam_011111|intergenic_region|Aam_011110-Aam_011111|||n.8919061C>T||||||
10	8919062	s10_8919062	G	A	PR;ANN=A|intergenic_region|MODIFIER|Aam_011110-Aam_011111|Aam_011110-Aam_011111|intergenic_region|Aam_011110-Aam_011111|||n.8919062G>A||||||
10	9067395	s10_9067395	T	G	PR;ANN=G|intergenic_region|MODIFIER|Aam_011116-Aam_011117|Aam_011116-Aam_011117|intergenic_region|Aam_011116-Aam_011117|||n.9067395T>G||||||
10	9067447	s10_9067447	C	A	PR;ANN=A|intergenic_region|MODIFIER|Aam_011116-Aam_011117|Aam_011116-Aam_011117|intergenic_region|Aam_011116-Aam_011117|||n.9067447C>A||||||
10	9067462	s10_9067462	A	C	PR;ANN=C|intergenic_region|MODIFIER|Aam_011116-Aam_011117|Aam_011116-Aam_011117|intergenic_region|Aam_011116-Aam_011117|||n.9067462A>C||||||
10	9072624	s10_9072624	T	G	PR;ANN=G|intergenic_region|MODIFIER|Aam_011116-Aam_011117|Aam_011116-Aam_011117|intergenic_region|Aam_011116-Aam_011117|||n.9072624T>G||||||
10	9072625	s10_9072625	C	T	PR;ANN=T|intergenic_region|MODIFIER|Aam_011116-Aam_011117|Aam_011116-Aam_011117|intergenic_region|Aam_011116-Aam_011117|||n.9072625C>T||||||
10	9073515	s10_9073515	T	G	PR;ANN=G|intergenic_region|MODIFIER|Aam_011116-Aam_011117|Aam_011116-Aam_011117|intergenic_region|Aam_011116-Aam_011117|||n.9073515T>G||||||
10	9074198	s10_9074198	C	T	PR;ANN=T|intergenic_region|MODIFIER|Aam_011116-Aam_011117|Aam_011116-Aam_011117|intergenic_region|Aam_011116-Aam_011117|||n.9074198C>T||||||
10	9074213	s10_9074213	C	T	PR;ANN=T|intergenic_region|MODIFIER|Aam_011116-Aam_011117|Aam_011116-Aam_011117|intergenic_region|Aam_011116-Aam_011117|||n.9074213C>T||||||
10	9077455	s10_9077455	C	T	PR;ANN=T|intergenic_region|MODIFIER|Aam_011116-Aam_011117|Aam_011116-Aam_011117|intergenic_region|Aam_011116-Aam_011117|||n.9077455C>T||||||
10	9077922	s10_9077922	C	G	PR;ANN=G|intergenic_region|MODIFIER|Aam_011116-Aam_011117|Aam_011116-Aam_011117|intergenic_region|Aam_011116-Aam_011117|||n.9077922C>G||||||
10	9176454	s10_9176454	T	C	PR;ANN=C|intergenic_region|MODIFIER|Aam_21219-Aam_011122|Aam_21219-Aam_011122|intergenic_region|Aam_21219-Aam_011122|||n.9176454T>C||||||
10	9176477	s10_9176477	A	G	PR;ANN=G|intergenic_region|MODIFIER|Aam_21219-Aam_011122|Aam_21219-Aam_011122|intergenic_region|Aam_21219-Aam_011122|||n.9176477A>G||||||
10	9176607	s10_9176607	T	G	PR;ANN=G|intergenic_region|MODIFIER|Aam_21219-Aam_011122|Aam_21219-Aam_011122|intergenic_region|Aam_21219-Aam_011122|||n.9176607T>G||||||
10	9179308	s10_9179308	G	C	PR;ANN=C|intergenic_region|MODIFIER|Aam_21219-Aam_011122|Aam_21219-Aam_011122|intergenic_region|Aam_21219-Aam_011122|||n.9179308G>C||||||
10	9179406	s10_9179406	A	T	PR;ANN=T|intergenic_region|MODIFIER|Aam_21219-Aam_011122|Aam_21219-Aam_011122|intergenic_region|Aam_21219-Aam_011122|||n.9179406A>T||||||
10	9179424	s10_9179424	T	A	PR;ANN=A|intergenic_region|MODIFIER|Aam_21219-Aam_011122|Aam_21219-Aam_011122|intergenic_region|Aam_21219-Aam_011122|||n.9179424T>A||||||
10	9244747	s10_9244747	C	T	PR;ANN=T|downstream_gene_variant|MODIFIER|Aam_011123|Aam_011123|transcript|Aam_011123-T1|protein_coding||c.*4128C>T|||||4128|,T|intergenic_region|MODIFIER|Aam_011123-Aam_011124|Aam_011123-Aam_011124|intergenic_region|Aam_011123-Aam_011124|||n.9244747C>T||||||
10	9248170	s10_9248170	G	A	PR;ANN=A|intergenic_region|MODIFIER|Aam_011123-Aam_011124|Aam_011123-Aam_011124|intergenic_region|Aam_011123-Aam_011124|||n.9248170G>A||||||
10	9249056	s10_9249056	T	A	PR;ANN=A|intergenic_region|MODIFIER|Aam_011123-Aam_011124|Aam_011123-Aam_011124|intergenic_region|Aam_011123-Aam_011124|||n.9249056T>A||||||
10	9249197	s10_9249197	G	C	PR;ANN=C|intergenic_region|MODIFIER|Aam_011123-Aam_011124|Aam_011123-Aam_011124|intergenic_region|Aam_011123-Aam_011124|||n.9249197G>C||||||
10	9632035	s10_9632035	C	A	PR;ANN=A|intron_variant|MODIFIER|Aam_011143|Aam_011143|transcript|Aam_011143-T1|protein_coding|2/4|c.432-976C>A||||||
10	9632271	s10_9632271	C	G	PR;ANN=G|intron_variant|MODIFIER|Aam_011143|Aam_011143|transcript|Aam_011143-T1|protein_coding|2/4|c.432-740C>G||||||
10	9632287	s10_9632287	A	G	PR;ANN=G|intron_variant|MODIFIER|Aam_011143|Aam_011143|transcript|Aam_011143-T1|protein_coding|2/4|c.432-724A>G||||||
10	9632790	s10_9632790	G	T	PR;ANN=T|intron_variant|MODIFIER|Aam_011143|Aam_011143|transcript|Aam_011143-T1|protein_coding|2/4|c.432-221G>T||||||
10	9632869	s10_9632869	C	T	PR;ANN=T|intron_variant|MODIFIER|Aam_011143|Aam_011143|transcript|Aam_011143-T1|protein_coding|2/4|c.432-142C>T||||||
10	9632962	s10_9632962	C	T	PR;ANN=T|intron_variant|MODIFIER|Aam_011143|Aam_011143|transcript|Aam_011143-T1|protein_coding|2/4|c.432-49C>T||||||
10	9633811	s10_9633811	T	C	PR;ANN=C|intron_variant|MODIFIER|Aam_011143|Aam_011143|transcript|Aam_011143-T1|protein_coding|3/4|c.561+671T>C||||||
10	9633850	s10_9633850	C	T	PR;ANN=T|intron_variant|MODIFIER|Aam_011143|Aam_011143|transcript|Aam_011143-T1|protein_coding|3/4|c.561+710C>T||||||
10	9634808	s10_9634808	T	C	PR;ANN=C|missense_variant|MODERATE|Aam_011143|Aam_011143|transcript|Aam_011143-T1|protein_coding|4/5|c.644T>C|p.Val215Ala|644/954|644/954|215/317||
10	9634925	s10_9634925	T	A	PR;ANN=A|missense_variant|MODERATE|Aam_011143|Aam_011143|transcript|Aam_011143-T1|protein_coding|4/5|c.761T>A|p.Ile254Asn|761/954|761/954|254/317||
10	10063232	s10_10063232	T	A	PR;ANN=A|intergenic_region|MODIFIER|Aam_011155-Aam_011156|Aam_011155-Aam_011156|intergenic_region|Aam_011155-Aam_011156|||n.10063232T>A||||||
10	10229386	s10_10229386	A	T	PR;ANN=T|intergenic_region|MODIFIER|Aam_011159-Aam_21220|Aam_011159-Aam_21220|intergenic_region|Aam_011159-Aam_21220|||n.10229386A>T||||||
10	11225712	s10_11225712	C	T	PR;ANN=T|intergenic_region|MODIFIER|WBSCR27_10-Aam_011206|Aam_011203-Aam_011206|intergenic_region|Aam_011203-Aam_011206|||n.11225712C>T||||||
10	11225715	s10_11225715	G	A	PR;ANN=A|intergenic_region|MODIFIER|WBSCR27_10-Aam_011206|Aam_011203-Aam_011206|intergenic_region|Aam_011203-Aam_011206|||n.11225715G>A||||||
10	11225718	s10_11225718	C	A	PR;ANN=A|intergenic_region|MODIFIER|WBSCR27_10-Aam_011206|Aam_011203-Aam_011206|intergenic_region|Aam_011203-Aam_011206|||n.11225718C>A||||||
10	11225736	s10_11225736	A	T	PR;ANN=T|intergenic_region|MODIFIER|WBSCR27_10-Aam_011206|Aam_011203-Aam_011206|intergenic_region|Aam_011203-Aam_011206|||n.11225736A>T||||||
10	11226063	s10_11226063	C	T	PR;ANN=T|intergenic_region|MODIFIER|WBSCR27_10-Aam_011206|Aam_011203-Aam_011206|intergenic_region|Aam_011203-Aam_011206|||n.11226063C>T||||||
10	11226064	s10_11226064	G	T	PR;ANN=T|intergenic_region|MODIFIER|WBSCR27_10-Aam_011206|Aam_011203-Aam_011206|intergenic_region|Aam_011203-Aam_011206|||n.11226064G>T||||||
10	11226085	s10_11226085	T	C	PR;ANN=C|intergenic_region|MODIFIER|WBSCR27_10-Aam_011206|Aam_011203-Aam_011206|intergenic_region|Aam_011203-Aam_011206|||n.11226085T>C||||||
10	11226107	s10_11226107	A	T	PR;ANN=T|intergenic_region|MODIFIER|WBSCR27_10-Aam_011206|Aam_011203-Aam_011206|intergenic_region|Aam_011203-Aam_011206|||n.11226107A>T||||||
10	11226134	s10_11226134	A	G	PR;ANN=G|intergenic_region|MODIFIER|WBSCR27_10-Aam_011206|Aam_011203-Aam_011206|intergenic_region|Aam_011203-Aam_011206|||n.11226134A>G||||||
10	11226148	s10_11226148	C	A	PR;ANN=A|intergenic_region|MODIFIER|WBSCR27_10-Aam_011206|Aam_011203-Aam_011206|intergenic_region|Aam_011203-Aam_011206|||n.11226148C>A||||||
10	11226216	s10_11226216	C	A	PR;ANN=A|intergenic_region|MODIFIER|WBSCR27_10-Aam_011206|Aam_011203-Aam_011206|intergenic_region|Aam_011203-Aam_011206|||n.11226216C>A||||||
10	11226254	s10_11226254	A	G	PR;ANN=G|intergenic_region|MODIFIER|WBSCR27_10-Aam_011206|Aam_011203-Aam_011206|intergenic_region|Aam_011203-Aam_011206|||n.11226254A>G||||||
10	11227165	s10_11227165	A	G	PR;ANN=G|intergenic_region|MODIFIER|WBSCR27_10-Aam_011206|Aam_011203-Aam_011206|intergenic_region|Aam_011203-Aam_011206|||n.11227165A>G||||||
10	11227195	s10_11227195	T	G	PR;ANN=G|intergenic_region|MODIFIER|WBSCR27_10-Aam_011206|Aam_011203-Aam_011206|intergenic_region|Aam_011203-Aam_011206|||n.11227195T>G||||||
10	11227229	s10_11227229	T	A	PR;ANN=A|intergenic_region|MODIFIER|WBSCR27_10-Aam_011206|Aam_011203-Aam_011206|intergenic_region|Aam_011203-Aam_011206|||n.11227229T>A||||||
10	11227328	s10_11227328	A	G	PR;ANN=G|intergenic_region|MODIFIER|WBSCR27_10-Aam_011206|Aam_011203-Aam_011206|intergenic_region|Aam_011203-Aam_011206|||n.11227328A>G||||||
10	11228311	s10_11228311	T	A	PR;ANN=A|intergenic_region|MODIFIER|WBSCR27_10-Aam_011206|Aam_011203-Aam_011206|intergenic_region|Aam_011203-Aam_011206|||n.11228311T>A||||||
10	15537721	s10_15537721	A	G	PR;ANN=G|intron_variant|MODIFIER|Aam_011330|Aam_011330|transcript|Aam_011330-T1|protein_coding|1/1|c.96+1074T>C||||||
10	18650041	s10_18650041	G	T	PR;ANN=T|intergenic_region|MODIFIER|Aam_011492-COL6A5_3|Aam_011492-Aam_011493|intergenic_region|Aam_011492-Aam_011493|||n.18650041G>T||||||
10	18650147	s10_18650147	T	A	PR;ANN=A|intergenic_region|MODIFIER|Aam_011492-COL6A5_3|Aam_011492-Aam_011493|intergenic_region|Aam_011492-Aam_011493|||n.18650147T>A||||||
10	18653288	s10_18653288	C	T	PR;ANN=T|intergenic_region|MODIFIER|Aam_011492-COL6A5_3|Aam_011492-Aam_011493|intergenic_region|Aam_011492-Aam_011493|||n.18653288C>T||||||
10	18653294	s10_18653294	C	T	PR;ANN=T|intergenic_region|MODIFIER|Aam_011492-COL6A5_3|Aam_011492-Aam_011493|intergenic_region|Aam_011492-Aam_011493|||n.18653294C>T||||||
11	21436926	s11_21436926	G	A	PR;ANN=A|upstream_gene_variant|MODIFIER|Aam_012577|Aam_012577|transcript|Aam_012577-T1|protein_coding||c.-2550G>A|||||2438|,A|intron_variant|MODIFIER|TOP3A|Aam_012576|transcript|Aam_012576-T1|protein_coding|1/24|c.235-632C>T||||||
11	21436940	s11_21436940	T	G	PR;ANN=G|upstream_gene_variant|MODIFIER|Aam_012577|Aam_012577|transcript|Aam_012577-T1|protein_coding||c.-2536T>G|||||2424|,G|intron_variant|MODIFIER|TOP3A|Aam_012576|transcript|Aam_012576-T1|protein_coding|1/24|c.235-646A>C||||||
11	21437324	s11_21437324	A	T	PR;ANN=T|upstream_gene_variant|MODIFIER|Aam_012577|Aam_012577|transcript|Aam_012577-T1|protein_coding||c.-2152A>T|||||2040|,T|intron_variant|MODIFIER|TOP3A|Aam_012576|transcript|Aam_012576-T1|protein_coding|1/24|c.234+887T>A||||||
11	21437452	s11_21437452	T	A	PR;ANN=A|upstream_gene_variant|MODIFIER|Aam_012577|Aam_012577|transcript|Aam_012577-T1|protein_coding||c.-2024T>A|||||1912|,A|intron_variant|MODIFIER|TOP3A|Aam_012576|transcript|Aam_012576-T1|protein_coding|1/24|c.234+759A>T||||||
11	22024937	s11_22024937	C	A	PR;ANN=A|intron_variant|MODIFIER|Aam_012600|Aam_012600|transcript|Aam_012600-T1|protein_coding|8/9|c.1091-1816C>A||||||
11	22024989	s11_22024989	G	A	PR;ANN=A|intron_variant|MODIFIER|Aam_012600|Aam_012600|transcript|Aam_012600-T1|protein_coding|8/9|c.1091-1764G>A||||||
11	22084118	s11_22084118	C	A	PR;ANN=A|intergenic_region|MODIFIER|Aam_012602-Aam_21566|Aam_012602-Aam_21566|intergenic_region|Aam_012602-Aam_21566|||n.22084118C>A||||||
11	22084125	s11_22084125	T	G	PR;ANN=G|intergenic_region|MODIFIER|Aam_012602-Aam_21566|Aam_012602-Aam_21566|intergenic_region|Aam_012602-Aam_21566|||n.22084125T>G||||||
12	5250634	s12_5250634	A	G	PR;ANN=G|intron_variant|MODIFIER|Aam_012881|Aam_012881|transcript|Aam_012881-T1|protein_coding|82/97|c.14888-1619T>C||||||
12	5250883	s12_5250883	G	T	PR;ANN=T|intron_variant|MODIFIER|Aam_012881|Aam_012881|transcript|Aam_012881-T1|protein_coding|82/97|c.14888-1868C>A||||||
12	5258236	s12_5258236	A	T	PR;ANN=T|intron_variant|MODIFIER|Aam_012881|Aam_012881|transcript|Aam_012881-T1|protein_coding|82/97|c.14887+933T>A||||||
12	9238626	s12_9238626	C	A	PR;ANN=A|downstream_gene_variant|MODIFIER|Aam_012997|Aam_012997|transcript|Aam_012997-T1|protein_coding||c.*3783C>A|||||2397|,A|downstream_gene_variant|MODIFIER|Aam_012998|Aam_012998|transcript|Aam_012998-T1|protein_coding||c.*4573G>T|||||4219|,A|downstream_gene_variant|MODIFIER|Aam_012998|Aam_012998|transcript|Aam_012998-T2|protein_coding||c.*4573G>T|||||4219|,A|intergenic_region|MODIFIER|Aam_01…
12	9238642	s12_9238642	A	G	PR;ANN=G|downstream_gene_variant|MODIFIER|Aam_012997|Aam_012997|transcript|Aam_012997-T1|protein_coding||c.*3799A>G|||||2413|,G|downstream_gene_variant|MODIFIER|Aam_012998|Aam_012998|transcript|Aam_012998-T1|protein_coding||c.*4557T>C|||||4203|,G|downstream_gene_variant|MODIFIER|Aam_012998|Aam_012998|transcript|Aam_012998-T2|protein_coding||c.*4557T>C|||||4203|,G|intergenic_region|MODIFIER|Aam_01…
12	9238647	s12_9238647	C	T	PR;ANN=T|downstream_gene_variant|MODIFIER|Aam_012997|Aam_012997|transcript|Aam_012997-T1|protein_coding||c.*3804C>T|||||2418|,T|downstream_gene_variant|MODIFIER|Aam_012998|Aam_012998|transcript|Aam_012998-T1|protein_coding||c.*4552G>A|||||4198|,T|downstream_gene_variant|MODIFIER|Aam_012998|Aam_012998|transcript|Aam_012998-T2|protein_coding||c.*4552G>A|||||4198|,T|intergenic_region|MODIFIER|Aam_01…
12	9238665	s12_9238665	T	C	PR;ANN=C|downstream_gene_variant|MODIFIER|Aam_012997|Aam_012997|transcript|Aam_012997-T1|protein_coding||c.*3822T>C|||||2436|,C|downstream_gene_variant|MODIFIER|Aam_012998|Aam_012998|transcript|Aam_012998-T1|protein_coding||c.*4534A>G|||||4180|,C|downstream_gene_variant|MODIFIER|Aam_012998|Aam_012998|transcript|Aam_012998-T2|protein_coding||c.*4534A>G|||||4180|,C|intergenic_region|MODIFIER|Aam_01…
12	9238720	s12_9238720	A	T	PR;ANN=T|downstream_gene_variant|MODIFIER|Aam_012997|Aam_012997|transcript|Aam_012997-T1|protein_coding||c.*3877A>T|||||2491|,T|downstream_gene_variant|MODIFIER|Aam_012998|Aam_012998|transcript|Aam_012998-T1|protein_coding||c.*4479T>A|||||4125|,T|downstream_gene_variant|MODIFIER|Aam_012998|Aam_012998|transcript|Aam_012998-T2|protein_coding||c.*4479T>A|||||4125|,T|intergenic_region|MODIFIER|Aam_01…
12	9238723	s12_9238723	C	T	PR;ANN=T|downstream_gene_variant|MODIFIER|Aam_012997|Aam_012997|transcript|Aam_012997-T1|protein_coding||c.*3880C>T|||||2494|,T|downstream_gene_variant|MODIFIER|Aam_012998|Aam_012998|transcript|Aam_012998-T1|protein_coding||c.*4476G>A|||||4122|,T|downstream_gene_variant|MODIFIER|Aam_012998|Aam_012998|transcript|Aam_012998-T2|protein_coding||c.*4476G>A|||||4122|,T|intergenic_region|MODIFIER|Aam_01…
12	11607063	s12_11607063	C	T	PR;ANN=T|intron_variant|MODIFIER|Aam_013072|Aam_013072|transcript|Aam_013072-T1|protein_coding|2/8|c.101-5234C>T||||||
12	11607169	s12_11607169	T	A	PR;ANN=A|intron_variant|MODIFIER|Aam_013072|Aam_013072|transcript|Aam_013072-T1|protein_coding|2/8|c.101-5128T>A||||||
12	11607170	s12_11607170	A	C	PR;ANN=C|intron_variant|MODIFIER|Aam_013072|Aam_013072|transcript|Aam_013072-T1|protein_coding|2/8|c.101-5127A>C||||||
12	11607187	s12_11607187	T	C	PR;ANN=C|intron_variant|MODIFIER|Aam_013072|Aam_013072|transcript|Aam_013072-T1|protein_coding|2/8|c.101-5110T>C||||||
12	11677196	s12_11677196	T	G	PR;ANN=G|upstream_gene_variant|MODIFIER|Aam_21577|Aam_21577|transcript|Aam_21577-T1|protein_coding||c.-1625T>G|||||1513|,G|intron_variant|MODIFIER|Aam_013072|Aam_013072|transcript|Aam_013072-T1|protein_coding|8/8|c.1026+14777T>G||||||,G|intron_variant|MODIFIER|Aam_21576|Aam_21576|transcript|Aam_21576-T1|protein_coding|1/1|c.-522-691T>G||||||
12	11677246	s12_11677246	G	A	PR;ANN=A|upstream_gene_variant|MODIFIER|Aam_21577|Aam_21577|transcript|Aam_21577-T1|protein_coding||c.-1575G>A|||||1463|,A|intron_variant|MODIFIER|Aam_013072|Aam_013072|transcript|Aam_013072-T1|protein_coding|8/8|c.1026+14827G>A||||||,A|intron_variant|MODIFIER|Aam_21576|Aam_21576|transcript|Aam_21576-T1|protein_coding|1/1|c.-522-641G>A||||||
12	11677258	s12_11677258	G	A	PR;ANN=A|upstream_gene_variant|MODIFIER|Aam_21577|Aam_21577|transcript|Aam_21577-T1|protein_coding||c.-1563G>A|||||1451|,A|intron_variant|MODIFIER|Aam_013072|Aam_013072|transcript|Aam_013072-T1|protein_coding|8/8|c.1026+14839G>A||||||,A|intron_variant|MODIFIER|Aam_21576|Aam_21576|transcript|Aam_21576-T1|protein_coding|1/1|c.-522-629G>A||||||
12	11677353	s12_11677353	C	T	PR;ANN=T|upstream_gene_variant|MODIFIER|Aam_21577|Aam_21577|transcript|Aam_21577-T1|protein_coding||c.-1468C>T|||||1356|,T|intron_variant|MODIFIER|Aam_013072|Aam_013072|transcript|Aam_013072-T1|protein_coding|8/8|c.1026+14934C>T||||||,T|intron_variant|MODIFIER|Aam_21576|Aam_21576|transcript|Aam_21576-T1|protein_coding|1/1|c.-522-534C>T||||||
12	11677672	s12_11677672	T	A	PR;ANN=A|upstream_gene_variant|MODIFIER|Aam_21577|Aam_21577|transcript|Aam_21577-T1|protein_coding||c.-1149T>A|||||1037|,A|intron_variant|MODIFIER|Aam_013072|Aam_013072|transcript|Aam_013072-T1|protein_coding|8/8|c.1026+15253T>A||||||,A|intron_variant|MODIFIER|Aam_21576|Aam_21576|transcript|Aam_21576-T1|protein_coding|1/1|c.-522-215T>A||||||
12	11677674	s12_11677674	G	A	PR;ANN=A|upstream_gene_variant|MODIFIER|Aam_21577|Aam_21577|transcript|Aam_21577-T1|protein_coding||c.-1147G>A|||||1035|,A|intron_variant|MODIFIER|Aam_013072|Aam_013072|transcript|Aam_013072-T1|protein_coding|8/8|c.1026+15255G>A||||||,A|intron_variant|MODIFIER|Aam_21576|Aam_21576|transcript|Aam_21576-T1|protein_coding|1/1|c.-522-213G>A||||||
12	11677768	s12_11677768	T	G	PR;ANN=G|upstream_gene_variant|MODIFIER|Aam_21577|Aam_21577|transcript|Aam_21577-T1|protein_coding||c.-1053T>G|||||941|,G|intron_variant|MODIFIER|Aam_013072|Aam_013072|transcript|Aam_013072-T1|protein_coding|8/8|c.1026+15349T>G||||||,G|intron_variant|MODIFIER|Aam_21576|Aam_21576|transcript|Aam_21576-T1|protein_coding|1/1|c.-522-119T>G||||||
12	11677788	s12_11677788	C	T	PR;ANN=T|upstream_gene_variant|MODIFIER|Aam_21577|Aam_21577|transcript|Aam_21577-T1|protein_coding||c.-1033C>T|||||921|,T|intron_variant|MODIFIER|Aam_013072|Aam_013072|transcript|Aam_013072-T1|protein_coding|8/8|c.1026+15369C>T||||||,T|intron_variant|MODIFIER|Aam_21576|Aam_21576|transcript|Aam_21576-T1|protein_coding|1/1|c.-522-99C>T||||||
12	11677805	s12_11677805	T	A	PR;ANN=A|upstream_gene_variant|MODIFIER|Aam_21577|Aam_21577|transcript|Aam_21577-T1|protein_coding||c.-1016T>A|||||904|,A|intron_variant|MODIFIER|Aam_013072|Aam_013072|transcript|Aam_013072-T1|protein_coding|8/8|c.1026+15386T>A||||||,A|intron_variant|MODIFIER|Aam_21576|Aam_21576|transcript|Aam_21576-T1|protein_coding|1/1|c.-522-82T>A||||||
12	11677814	s12_11677814	C	T	PR;ANN=T|upstream_gene_variant|MODIFIER|Aam_21577|Aam_21577|transcript|Aam_21577-T1|protein_coding||c.-1007C>T|||||895|,T|intron_variant|MODIFIER|Aam_013072|Aam_013072|transcript|Aam_013072-T1|protein_coding|8/8|c.1026+15395C>T||||||,T|intron_variant|MODIFIER|Aam_21576|Aam_21576|transcript|Aam_21576-T1|protein_coding|1/1|c.-522-73C>T||||||
12	11679801	s12_11679801	T	G	PR;ANN=G|downstream_gene_variant|MODIFIER|Aam_21576|Aam_21576|transcript|Aam_21576-T1|protein_coding||c.*883T>G|||||867|,G|downstream_gene_variant|MODIFIER|Aam_21577|Aam_21577|transcript|Aam_21577-T1|protein_coding||c.*438T>G|||||26|,G|intron_variant|MODIFIER|Aam_013072|Aam_013072|transcript|Aam_013072-T1|protein_coding|8/8|c.1026+17382T>G||||||
12	11680527	s12_11680527	G	A	PR;ANN=A|downstream_gene_variant|MODIFIER|Aam_21576|Aam_21576|transcript|Aam_21576-T1|protein_coding||c.*1609G>A|||||1593|,A|downstream_gene_variant|MODIFIER|Aam_21577|Aam_21577|transcript|Aam_21577-T1|protein_coding||c.*1164G>A|||||752|,A|intron_variant|MODIFIER|Aam_013072|Aam_013072|transcript|Aam_013072-T1|protein_coding|8/8|c.1026+18108G>A||||||
12	11680554	s12_11680554	G	T	PR;ANN=T|downstream_gene_variant|MODIFIER|Aam_21576|Aam_21576|transcript|Aam_21576-T1|protein_coding||c.*1636G>T|||||1620|,T|downstream_gene_variant|MODIFIER|Aam_21577|Aam_21577|transcript|Aam_21577-T1|protein_coding||c.*1191G>T|||||779|,T|intron_variant|MODIFIER|Aam_013072|Aam_013072|transcript|Aam_013072-T1|protein_coding|8/8|c.1026+18135G>T||||||
12	11680783	s12_11680783	A	C	PR;ANN=C|downstream_gene_variant|MODIFIER|Aam_21576|Aam_21576|transcript|Aam_21576-T1|protein_coding||c.*1865A>C|||||1849|,C|downstream_gene_variant|MODIFIER|Aam_21577|Aam_21577|transcript|Aam_21577-T1|protein_coding||c.*1420A>C|||||1008|,C|intron_variant|MODIFIER|Aam_013072|Aam_013072|transcript|Aam_013072-T1|protein_coding|8/8|c.1026+18364A>C||||||
12	11681256	s12_11681256	G	A	PR;ANN=A|downstream_gene_variant|MODIFIER|Aam_21576|Aam_21576|transcript|Aam_21576-T1|protein_coding||c.*2338G>A|||||2322|,A|downstream_gene_variant|MODIFIER|Aam_21577|Aam_21577|transcript|Aam_21577-T1|protein_coding||c.*1893G>A|||||1481|,A|intron_variant|MODIFIER|Aam_013072|Aam_013072|transcript|Aam_013072-T1|protein_coding|8/8|c.1026+18837G>A||||||
12	11694808	s12_11694808	G	T	PR;ANN=T|intron_variant|MODIFIER|Aam_013072|Aam_013072|transcript|Aam_013072-T1|protein_coding|8/8|c.1027-10265G>T||||||
13	643687	s13_643687	A	T	PR;ANN=T|intergenic_region|MODIFIER|GNG7-Aam_013471|Aam_013469-Aam_013471|intergenic_region|Aam_013469-Aam_013471|||n.643687A>T||||||
13	7129574	s13_7129574	T	A	PR;ANN=A|intron_variant|MODIFIER|Aam_013760|Aam_013760|transcript|Aam_013760-T1|protein_coding|4/16|c.374+1110A>T||||||
13	7300187	s13_7300187	A	G	PR;ANN=G|downstream_gene_variant|MODIFIER|Aam_21253|Aam_21253|transcript|Aam_21253-T1|protein_coding||c.*4991A>G|||||4843|,G|intron_variant|MODIFIER|Aam_013766|Aam_013766|transcript|Aam_013766-T1|protein_coding|8/8|c.1024+730T>C||||||
13	7542450	s13_7542450	G	T	PR;ANN=T|downstream_gene_variant|MODIFIER|Aam_013771|Aam_013771|transcript|Aam_013771-T1|protein_coding||c.*2453C>A|||||2453|,T|intergenic_region|MODIFIER|Aam_013770-Aam_013771|Aam_013770-Aam_013771|intergenic_region|Aam_013770-Aam_013771|||n.7542450G>T||||||
13	7543266	s13_7543266	T	A	PR;ANN=A|downstream_gene_variant|MODIFIER|Aam_013771|Aam_013771|transcript|Aam_013771-T1|protein_coding||c.*1637A>T|||||1637|,A|intergenic_region|MODIFIER|Aam_013770-Aam_013771|Aam_013770-Aam_013771|intergenic_region|Aam_013770-Aam_013771|||n.7543266T>A||||||
13	7543744	s13_7543744	C	T	PR;ANN=T|downstream_gene_variant|MODIFIER|Aam_013771|Aam_013771|transcript|Aam_013771-T1|protein_coding||c.*1159G>A|||||1159|,T|intergenic_region|MODIFIER|Aam_013770-Aam_013771|Aam_013770-Aam_013771|intergenic_region|Aam_013770-Aam_013771|||n.7543744C>T||||||
13	7543745	s13_7543745	G	C	PR;ANN=C|downstream_gene_variant|MODIFIER|Aam_013771|Aam_013771|transcript|Aam_013771-T1|protein_coding||c.*1158C>G|||||1158|,C|intergenic_region|MODIFIER|Aam_013770-Aam_013771|Aam_013770-Aam_013771|intergenic_region|Aam_013770-Aam_013771|||n.7543745G>C||||||
13	7544065	s13_7544065	T	A	PR;ANN=A|downstream_gene_variant|MODIFIER|Aam_013771|Aam_013771|transcript|Aam_013771-T1|protein_coding||c.*838A>T|||||838|,A|intergenic_region|MODIFIER|Aam_013770-Aam_013771|Aam_013770-Aam_013771|intergenic_region|Aam_013770-Aam_013771|||n.7544065T>A||||||
13	7544084	s13_7544084	T	G	PR;ANN=G|downstream_gene_variant|MODIFIER|Aam_013771|Aam_013771|transcript|Aam_013771-T1|protein_coding||c.*819A>C|||||819|,G|intergenic_region|MODIFIER|Aam_013770-Aam_013771|Aam_013770-Aam_013771|intergenic_region|Aam_013770-Aam_013771|||n.7544084T>G||||||
13	20901375	s13_20901375	T	C	PR;ANN=C|intron_variant|MODIFIER|Aam_014324|Aam_014324|transcript|Aam_014324-T2|protein_coding|1/9|c.-155+19111A>G||||||
14	3292773	s14_3292773	A	T	PR;ANN=T|intergenic_region|MODIFIER|QRSL1_8-Aam_014625|Aam_014623-Aam_014625|intergenic_region|Aam_014623-Aam_014625|||n.3292773A>T||||||
14	3292791	s14_3292791	G	T	PR;ANN=T|intergenic_region|MODIFIER|QRSL1_8-Aam_014625|Aam_014623-Aam_014625|intergenic_region|Aam_014623-Aam_014625|||n.3292791G>T||||||
14	6667294	s14_6667294	A	G	PR;ANN=G|intron_variant|MODIFIER|SENP6|Aam_014876|transcript|Aam_014876-T1|protein_coding|4/20|c.519-4715A>G||||||
14	6667306	s14_6667306	A	G	PR;ANN=G|intron_variant|MODIFIER|SENP6|Aam_014876|transcript|Aam_014876-T1|protein_coding|4/20|c.519-4703A>G||||||
14	6679763	s14_6679763	A	G	PR;ANN=G|intron_variant|MODIFIER|SENP6|Aam_014876|transcript|Aam_014876-T1|protein_coding|6/20|c.765+1806A>G||||||
14	17023210	s14_17023210	G	A	PR;ANN=A|upstream_gene_variant|MODIFIER|Aam_015273|Aam_015273|transcript|Aam_015273-T1|protein_coding||c.-1433C>T|||||1403|,A|intergenic_region|MODIFIER|Aam_015273-FAAH2|Aam_015273-Aam_015274|intergenic_region|Aam_015273-Aam_015274|||n.17023210G>A||||||
14	17024227	s14_17024227	C	T	PR;ANN=T|upstream_gene_variant|MODIFIER|Aam_015273|Aam_015273|transcript|Aam_015273-T1|protein_coding||c.-2450G>A|||||2420|,T|intergenic_region|MODIFIER|Aam_015273-FAAH2|Aam_015273-Aam_015274|intergenic_region|Aam_015273-Aam_015274|||n.17024227C>T||||||
14	17025576	s14_17025576	C	T	PR;ANN=T|upstream_gene_variant|MODIFIER|Aam_015273|Aam_015273|transcript|Aam_015273-T1|protein_coding||c.-3799G>A|||||3769|,T|upstream_gene_variant|MODIFIER|FAAH2|Aam_015274|transcript|Aam_015274-T1|protein_coding||c.-4966C>T|||||4819|,T|intergenic_region|MODIFIER|Aam_015273-FAAH2|Aam_015273-Aam_015274|intergenic_region|Aam_015273-Aam_015274|||n.17025576C>T||||||
14	17025782	s14_17025782	C	T	PR;ANN=T|upstream_gene_variant|MODIFIER|Aam_015273|Aam_015273|transcript|Aam_015273-T1|protein_coding||c.-4005G>A|||||3975|,T|upstream_gene_variant|MODIFIER|FAAH2|Aam_015274|transcript|Aam_015274-T1|protein_coding||c.-4760C>T|||||4613|,T|intergenic_region|MODIFIER|Aam_015273-FAAH2|Aam_015273-Aam_015274|intergenic_region|Aam_015273-Aam_015274|||n.17025782C>T||||||
14	17026468	s14_17026468	T	G	PR;ANN=G|upstream_gene_variant|MODIFIER|Aam_015273|Aam_015273|transcript|Aam_015273-T1|protein_coding||c.-4691A>C|||||4661|,G|upstream_gene_variant|MODIFIER|FAAH2|Aam_015274|transcript|Aam_015274-T1|protein_coding||c.-4074T>G|||||3927|,G|intergenic_region|MODIFIER|Aam_015273-FAAH2|Aam_015273-Aam_015274|intergenic_region|Aam_015273-Aam_015274|||n.17026468T>G||||||
14	17026472	s14_17026472	A	T	PR;ANN=T|upstream_gene_variant|MODIFIER|Aam_015273|Aam_015273|transcript|Aam_015273-T1|protein_coding||c.-4695T>A|||||4665|,T|upstream_gene_variant|MODIFIER|FAAH2|Aam_015274|transcript|Aam_015274-T1|protein_coding||c.-4070A>T|||||3923|,T|intergenic_region|MODIFIER|Aam_015273-FAAH2|Aam_015273-Aam_015274|intergenic_region|Aam_015273-Aam_015274|||n.17026472A>T||||||
14	17026559	s14_17026559	G	A	PR;ANN=A|upstream_gene_variant|MODIFIER|Aam_015273|Aam_015273|transcript|Aam_015273-T1|protein_coding||c.-4782C>T|||||4752|,A|upstream_gene_variant|MODIFIER|FAAH2|Aam_015274|transcript|Aam_015274-T1|protein_coding||c.-3983G>A|||||3836|,A|intergenic_region|MODIFIER|Aam_015273-FAAH2|Aam_015273-Aam_015274|intergenic_region|Aam_015273-Aam_015274|||n.17026559G>A||||||
14	17026751	s14_17026751	C	T	PR;ANN=T|upstream_gene_variant|MODIFIER|Aam_015273|Aam_015273|transcript|Aam_015273-T1|protein_coding||c.-4974G>A|||||4944|,T|upstream_gene_variant|MODIFIER|FAAH2|Aam_015274|transcript|Aam_015274-T1|protein_coding||c.-3791C>T|||||3644|,T|intergenic_region|MODIFIER|Aam_015273-FAAH2|Aam_015273-Aam_015274|intergenic_region|Aam_015273-Aam_015274|||n.17026751C>T||||||
14	17026895	s14_17026895	T	C	PR;ANN=C|upstream_gene_variant|MODIFIER|FAAH2|Aam_015274|transcript|Aam_015274-T1|protein_coding||c.-3647T>C|||||3500|,C|intergenic_region|MODIFIER|Aam_015273-FAAH2|Aam_015273-Aam_015274|intergenic_region|Aam_015273-Aam_015274|||n.17026895T>C||||||
14	17027912	s14_17027912	C	G	PR;ANN=G|upstream_gene_variant|MODIFIER|FAAH2|Aam_015274|transcript|Aam_015274-T1|protein_coding||c.-2630C>G|||||2483|,G|intergenic_region|MODIFIER|Aam_015273-FAAH2|Aam_015273-Aam_015274|intergenic_region|Aam_015273-Aam_015274|||n.17027912C>G||||||
14	17028204	s14_17028204	G	A	PR;ANN=A|upstream_gene_variant|MODIFIER|FAAH2|Aam_015274|transcript|Aam_015274-T1|protein_coding||c.-2338G>A|||||2191|,A|intergenic_region|MODIFIER|Aam_015273-FAAH2|Aam_015273-Aam_015274|intergenic_region|Aam_015273-Aam_015274|||n.17028204G>A||||||
15	7786411	s15_7786411	A	T	PR;ANN=T|intergenic_region|MODIFIER|KLKB1-KLK13|Aam_015815-Aam_015817|intergenic_region|Aam_015815-Aam_015817|||n.7786411A>T||||||
15	10024942	s15_10024942	G	A	PR;ANN=A|intron_variant|MODIFIER|RC3H1|Aam_015861|transcript|Aam_015861-T2|protein_coding|4/17|c.834+3321G>A||||||,A|intron_variant|MODIFIER|RC3H1|Aam_015861|transcript|Aam_015861-T3|protein_coding|4/15|c.834+3321G>A||||||,A|intron_variant|MODIFIER|RC3H1|Aam_015861|transcript|Aam_015861-T1|protein_coding|4/16|c.834+3321G>A||||||
15	10186837	s15_10186837	C	T	PR;ANN=T|missense_variant|MODERATE|Aam_21278|Aam_21278|transcript|Aam_21278-T1|protein_coding|1/1|c.1721C>T|p.Ala574Val|2053/4883|1721/3915|574/1304||,T|upstream_gene_variant|MODIFIER|Aam_015862|Aam_015862|transcript|Aam_015862-T1|protein_coding||c.-2994C>T|||||2994|
15	10188265	s15_10188265	G	T	PR;ANN=T|missense_variant|MODERATE|Aam_21278|Aam_21278|transcript|Aam_21278-T1|protein_coding|1/1|c.3149G>T|p.Arg1050Leu|3481/4883|3149/3915|1050/1304||,T|upstream_gene_variant|MODIFIER|Aam_015862|Aam_015862|transcript|Aam_015862-T1|protein_coding||c.-1566G>T|||||1566|
15	10567569	s15_10567569	T	C	PR;ANN=C|intergenic_region|MODIFIER|CACFD1-Aam_015864|Aam_015863-Aam_015864|intergenic_region|Aam_015863-Aam_015864|||n.10567569T>C||||||
15	10567776	s15_10567776	A	G	PR;ANN=G|intergenic_region|MODIFIER|CACFD1-Aam_015864|Aam_015863-Aam_015864|intergenic_region|Aam_015863-Aam_015864|||n.10567776A>G||||||
15	10567802	s15_10567802	T	A	PR;ANN=A|intergenic_region|MODIFIER|CACFD1-Aam_015864|Aam_015863-Aam_015864|intergenic_region|Aam_015863-Aam_015864|||n.10567802T>A||||||
15	10567822	s15_10567822	C	T	PR;ANN=T|intergenic_region|MODIFIER|CACFD1-Aam_015864|Aam_015863-Aam_015864|intergenic_region|Aam_015863-Aam_015864|||n.10567822C>T||||||
15	10567843	s15_10567843	G	C	PR;ANN=C|intergenic_region|MODIFIER|CACFD1-Aam_015864|Aam_015863-Aam_015864|intergenic_region|Aam_015863-Aam_015864|||n.10567843G>C||||||
15	10567851	s15_10567851	T	C	PR;ANN=C|intergenic_region|MODIFIER|CACFD1-Aam_015864|Aam_015863-Aam_015864|intergenic_region|Aam_015863-Aam_015864|||n.10567851T>C||||||
16	4094050	s16_4094050	A	G	PR;ANN=G|intron_variant|MODIFIER|Aam_016382|Aam_016382|transcript|Aam_016382-T1|protein_coding|37/142|c.5653+1733A>G||||||
16	4094065	s16_4094065	T	C	PR;ANN=C|intron_variant|MODIFIER|Aam_016382|Aam_016382|transcript|Aam_016382-T1|protein_coding|37/142|c.5653+1748T>C||||||
16	4094222	s16_4094222	T	C	PR;ANN=C|intron_variant|MODIFIER|Aam_016382|Aam_016382|transcript|Aam_016382-T1|protein_coding|37/142|c.5653+1905T>C||||||
16	4094258	s16_4094258	C	A	PR;ANN=A|intron_variant|MODIFIER|Aam_016382|Aam_016382|transcript|Aam_016382-T1|protein_coding|37/142|c.5653+1941C>A||||||
16	4094565	s16_4094565	A	T	PR;ANN=T|intron_variant|MODIFIER|Aam_016382|Aam_016382|transcript|Aam_016382-T1|protein_coding|37/142|c.5653+2248A>T||||||
16	4094569	s16_4094569	G	A	PR;ANN=A|intron_variant|MODIFIER|Aam_016382|Aam_016382|transcript|Aam_016382-T1|protein_coding|37/142|c.5653+2252G>A||||||
16	4094584	s16_4094584	C	T	PR;ANN=T|intron_variant|MODIFIER|Aam_016382|Aam_016382|transcript|Aam_016382-T1|protein_coding|37/142|c.5653+2267C>T||||||
16	4096060	s16_4096060	A	G	PR;ANN=G|intron_variant|MODIFIER|Aam_016382|Aam_016382|transcript|Aam_016382-T1|protein_coding|37/142|c.5654-2943A>G||||||
16	4096189	s16_4096189	T	C	PR;ANN=C|intron_variant|MODIFIER|Aam_016382|Aam_016382|transcript|Aam_016382-T1|protein_coding|37/142|c.5654-2814T>C||||||
16	4096191	s16_4096191	A	G	PR;ANN=G|intron_variant|MODIFIER|Aam_016382|Aam_016382|transcript|Aam_016382-T1|protein_coding|37/142|c.5654-2812A>G||||||
16	4096202	s16_4096202	T	C	PR;ANN=C|intron_variant|MODIFIER|Aam_016382|Aam_016382|transcript|Aam_016382-T1|protein_coding|37/142|c.5654-2801T>C||||||
16	4096212	s16_4096212	G	T	PR;ANN=T|intron_variant|MODIFIER|Aam_016382|Aam_016382|transcript|Aam_016382-T1|protein_coding|37/142|c.5654-2791G>T||||||
17	908603	s17_908603	T	C	PR;ANN=C|intron_variant|MODIFIER|TSEN34|Aam_017032|transcript|Aam_017032-T1|protein_coding|6/6|c.1585+4883A>G||||||
17	908692	s17_908692	C	A	PR;ANN=A|intron_variant|MODIFIER|TSEN34|Aam_017032|transcript|Aam_017032-T1|protein_coding|6/6|c.1585+4794G>T||||||
17	908705	s17_908705	T	G	PR;ANN=G|intron_variant|MODIFIER|TSEN34|Aam_017032|transcript|Aam_017032-T1|protein_coding|6/6|c.1585+4781A>C||||||
17	908717	s17_908717	A	G	PR;ANN=G|intron_variant|MODIFIER|TSEN34|Aam_017032|transcript|Aam_017032-T1|protein_coding|6/6|c.1585+4769T>C||||||
17	908825	s17_908825	A	T	PR;ANN=T|intron_variant|MODIFIER|TSEN34|Aam_017032|transcript|Aam_017032-T1|protein_coding|6/6|c.1585+4661T>A||||||
17	4206022	s17_4206022	G	A	PR;ANN=A|intron_variant|MODIFIER|Aam_017184|Aam_017184|transcript|Aam_017184-T1|protein_coding|7/21|c.988+927G>A||||||
17	4821083	s17_4821083	G	A	PR;ANN=A|intergenic_region|MODIFIER|Aam_017209-Aam_017214|Aam_017209-Aam_017214|intergenic_region|Aam_017209-Aam_017214|||n.4821083G>A||||||
18	3486702	s18_3486702	T	C	PR;ANN=C|upstream_gene_variant|MODIFIER|ador-1_2|Aam_017977|transcript|Aam_017977-T1|protein_coding||c.-4640A>G|||||4569|,C|upstream_gene_variant|MODIFIER|Aam_21642|Aam_21642|transcript|Aam_21642-T1|protein_coding||c.-7017T>C|||||3464|,C|intergenic_region|MODIFIER|ador-1_2-Aam_21642|Aam_017977-Aam_21642|intergenic_region|Aam_017977-Aam_21642|||n.3486702T>C||||||
18	3492041	s18_3492041	A	C	PR;ANN=C|5_prime_UTR_variant|MODIFIER|Aam_21642|Aam_21642|transcript|Aam_21642-T1|protein_coding|1/1|c.-1678A>C|||||1678|
18	3493892	s18_3493892	A	T	PR;ANN=T|missense_variant|MODERATE|Aam_21642|Aam_21642|transcript|Aam_21642-T1|protein_coding|1/1|c.174A>T|p.Gln58His|3727/7347|174/2946|58/981||,T|upstream_gene_variant|MODIFIER|Aam_017978|Aam_017978|transcript|Aam_017978-T1|protein_coding||c.-4079A>T|||||3722|
18	3493989	s18_3493989	T	A	PR;ANN=A|missense_variant|MODERATE|Aam_21642|Aam_21642|transcript|Aam_21642-T1|protein_coding|1/1|c.271T>A|p.Phe91Ile|3824/7347|271/2946|91/981||,A|upstream_gene_variant|MODIFIER|Aam_017978|Aam_017978|transcript|Aam_017978-T1|protein_coding||c.-3982T>A|||||3625|
18	3497245	s18_3497245	A	T	PR;ANN=T|3_prime_UTR_variant|MODIFIER|Aam_21642|Aam_21642|transcript|Aam_21642-T1|protein_coding|1/1|c.*581A>T|||||581|,T|upstream_gene_variant|MODIFIER|Aam_017978|Aam_017978|transcript|Aam_017978-T1|protein_coding||c.-726A>T|||||369|
18	6857589	s18_6857589	C	T	PR;ANN=T|intergenic_region|MODIFIER|Aam_21646-COL8A1_3|Aam_21646-Aam_018112|intergenic_region|Aam_21646-Aam_018112|||n.6857589C>T||||||
18	8154447	s18_8154447	A	T	PR;ANN=T|intron_variant|MODIFIER|Aam_21327|Aam_21327|transcript|Aam_21327-T1|protein_coding|1/15|c.-155+5473T>A||||||
18	8154495	s18_8154495	T	G	PR;ANN=G|intron_variant|MODIFIER|Aam_21327|Aam_21327|transcript|Aam_21327-T1|protein_coding|1/15|c.-155+5425A>C||||||
18	8156142	s18_8156142	A	T	PR;ANN=T|intron_variant|MODIFIER|Aam_21327|Aam_21327|transcript|Aam_21327-T1|protein_coding|1/15|c.-155+3778T>A||||||
18	8156731	s18_8156731	A	T	PR;ANN=T|intron_variant|MODIFIER|Aam_21327|Aam_21327|transcript|Aam_21327-T1|protein_coding|1/15|c.-155+3189T>A||||||
18	8307382	s18_8307382	C	A	PR;ANN=A|intron_variant|MODIFIER|Aam_018188|Aam_018188|transcript|Aam_018188-T1|protein_coding|1/13|c.64+2895G>T||||||
18	8307504	s18_8307504	G	T	PR;ANN=T|intron_variant|MODIFIER|Aam_018188|Aam_018188|transcript|Aam_018188-T1|protein_coding|1/13|c.64+2773C>A||||||
18	11182516	s18_11182516	A	G	PR;ANN=G|intron_variant|MODIFIER|PLEKHM1|Aam_018269|transcript|Aam_018269-T1|protein_coding|13/16|c.1795+215A>G||||||
19	341786	s19_341786	T	C	PR;ANN=C|intron_variant|MODIFIER|Aam_21652|Aam_21652|transcript|Aam_21652-T2|protein_coding|5/17|c.793+12024A>G||||||,C|intron_variant|MODIFIER|Aam_21332|Aam_21332|transcript|Aam_21332-T1|protein_coding|5/17|c.793+12024A>G||||||
19	341795	s19_341795	A	T	PR;ANN=T|intron_variant|MODIFIER|Aam_21652|Aam_21652|transcript|Aam_21652-T2|protein_coding|5/17|c.793+12015T>A||||||,T|intron_variant|MODIFIER|Aam_21332|Aam_21332|transcript|Aam_21332-T1|protein_coding|5/17|c.793+12015T>A||||||
19	341796	s19_341796	T	A	PR;ANN=A|intron_variant|MODIFIER|Aam_21652|Aam_21652|transcript|Aam_21652-T2|protein_coding|5/17|c.793+12014A>T||||||,A|intron_variant|MODIFIER|Aam_21332|Aam_21332|transcript|Aam_21332-T1|protein_coding|5/17|c.793+12014A>T||||||
19	341904	s19_341904	T	G	PR;ANN=G|intron_variant|MODIFIER|Aam_21652|Aam_21652|transcript|Aam_21652-T2|protein_coding|5/17|c.793+11906A>C||||||,G|intron_variant|MODIFIER|Aam_21332|Aam_21332|transcript|Aam_21332-T1|protein_coding|5/17|c.793+11906A>C||||||
19	341918	s19_341918	T	C	PR;ANN=C|intron_variant|MODIFIER|Aam_21652|Aam_21652|transcript|Aam_21652-T2|protein_coding|5/17|c.793+11892A>G||||||,C|intron_variant|MODIFIER|Aam_21332|Aam_21332|transcript|Aam_21332-T1|protein_coding|5/17|c.793+11892A>G||||||
19	342455	s19_342455	T	C	PR;ANN=C|intron_variant|MODIFIER|Aam_21652|Aam_21652|transcript|Aam_21652-T2|protein_coding|5/17|c.793+11355A>G||||||,C|intron_variant|MODIFIER|Aam_21332|Aam_21332|transcript|Aam_21332-T1|protein_coding|5/17|c.793+11355A>G||||||
19	342826	s19_342826	T	C	PR;ANN=C|intron_variant|MODIFIER|Aam_21652|Aam_21652|transcript|Aam_21652-T2|protein_coding|5/17|c.793+10984A>G||||||,C|intron_variant|MODIFIER|Aam_21332|Aam_21332|transcript|Aam_21332-T1|protein_coding|5/17|c.793+10984A>G||||||
19	342849	s19_342849	C	A	PR;ANN=A|intron_variant|MODIFIER|Aam_21652|Aam_21652|transcript|Aam_21652-T2|protein_coding|5/17|c.793+10961G>T||||||,A|intron_variant|MODIFIER|Aam_21332|Aam_21332|transcript|Aam_21332-T1|protein_coding|5/17|c.793+10961G>T||||||
19	342941	s19_342941	C	T	PR;ANN=T|intron_variant|MODIFIER|Aam_21652|Aam_21652|transcript|Aam_21652-T2|protein_coding|5/17|c.793+10869G>A||||||,T|intron_variant|MODIFIER|Aam_21332|Aam_21332|transcript|Aam_21332-T1|protein_coding|5/17|c.793+10869G>A||||||
19	343454	s19_343454	T	C	PR;ANN=C|intron_variant|MODIFIER|Aam_21652|Aam_21652|transcript|Aam_21652-T2|protein_coding|5/17|c.793+10356A>G||||||,C|intron_variant|MODIFIER|Aam_21332|Aam_21332|transcript|Aam_21332-T1|protein_coding|5/17|c.793+10356A>G||||||
19	343689	s19_343689	T	C	PR;ANN=C|intron_variant|MODIFIER|Aam_21652|Aam_21652|transcript|Aam_21652-T2|protein_coding|5/17|c.793+10121A>G||||||,C|intron_variant|MODIFIER|Aam_21332|Aam_21332|transcript|Aam_21332-T1|protein_coding|5/17|c.793+10121A>G||||||
19	343692	s19_343692	G	A	PR;ANN=A|intron_variant|MODIFIER|Aam_21652|Aam_21652|transcript|Aam_21652-T2|protein_coding|5/17|c.793+10118C>T||||||,A|intron_variant|MODIFIER|Aam_21332|Aam_21332|transcript|Aam_21332-T1|protein_coding|5/17|c.793+10118C>T||||||
19	343703	s19_343703	C	A	PR;ANN=A|intron_variant|MODIFIER|Aam_21652|Aam_21652|transcript|Aam_21652-T2|protein_coding|5/17|c.793+10107G>T||||||,A|intron_variant|MODIFIER|Aam_21332|Aam_21332|transcript|Aam_21332-T1|protein_coding|5/17|c.793+10107G>T||||||
19	344428	s19_344428	G	A	PR;ANN=A|intron_variant|MODIFIER|Aam_21652|Aam_21652|transcript|Aam_21652-T2|protein_coding|5/17|c.793+9382C>T||||||,A|intron_variant|MODIFIER|Aam_21332|Aam_21332|transcript|Aam_21332-T1|protein_coding|5/17|c.793+9382C>T||||||
19	344520	s19_344520	A	G	PR;ANN=G|intron_variant|MODIFIER|Aam_21652|Aam_21652|transcript|Aam_21652-T2|protein_coding|5/17|c.793+9290T>C||||||,G|intron_variant|MODIFIER|Aam_21332|Aam_21332|transcript|Aam_21332-T1|protein_coding|5/17|c.793+9290T>C||||||
19	345088	s19_345088	C	G	PR;ANN=G|intron_variant|MODIFIER|Aam_21652|Aam_21652|transcript|Aam_21652-T2|protein_coding|5/17|c.793+8722G>C||||||,G|intron_variant|MODIFIER|Aam_21332|Aam_21332|transcript|Aam_21332-T1|protein_coding|5/17|c.793+8722G>C||||||
19	345235	s19_345235	C	A	PR;ANN=A|intron_variant|MODIFIER|Aam_21652|Aam_21652|transcript|Aam_21652-T2|protein_coding|5/17|c.793+8575G>T||||||,A|intron_variant|MODIFIER|Aam_21332|Aam_21332|transcript|Aam_21332-T1|protein_coding|5/17|c.793+8575G>T||||||
19	345531	s19_345531	T	G	PR;ANN=G|intron_variant|MODIFIER|Aam_21652|Aam_21652|transcript|Aam_21652-T2|protein_coding|5/17|c.793+8279A>C||||||,G|intron_variant|MODIFIER|Aam_21332|Aam_21332|transcript|Aam_21332-T1|protein_coding|5/17|c.793+8279A>C||||||
19	345901	s19_345901	T	C	PR;ANN=C|intron_variant|MODIFIER|Aam_21652|Aam_21652|transcript|Aam_21652-T2|protein_coding|5/17|c.793+7909A>G||||||,C|intron_variant|MODIFIER|Aam_21332|Aam_21332|transcript|Aam_21332-T1|protein_coding|5/17|c.793+7909A>G||||||
19	7095194	s19_7095194	C	T	PR;ANN=T|intergenic_region|MODIFIER|Aam_018889-PPP2R1B|Aam_018889-Aam_018893|intergenic_region|Aam_018889-Aam_018893|||n.7095194C>T||||||
20	687299	s20_687299	G	C	PR;ANN=C|intron_variant|MODIFIER|Aam_019304|Aam_019304|transcript|Aam_019304-T1|protein_coding|3/3|c.408+172C>G||||||
20	688103	s20_688103	G	A	PR;ANN=A|intron_variant|MODIFIER|Aam_019304|Aam_019304|transcript|Aam_019304-T1|protein_coding|2/3|c.276+43C>T||||||
20	689078	s20_689078	A	C	PR;ANN=C|intron_variant|MODIFIER|Aam_019304|Aam_019304|transcript|Aam_019304-T1|protein_coding|1/3|c.102+77T>G||||||
20	689888	s20_689888	T	G	PR;ANN=G|upstream_gene_variant|MODIFIER|Aam_019304|Aam_019304|transcript|Aam_019304-T1|protein_coding||c.-632A>C|||||632|,G|intergenic_region|MODIFIER|Aam_019304-Aam_019305|Aam_019304-Aam_019305|intergenic_region|Aam_019304-Aam_019305|||n.689888T>G||||||
20	689947	s20_689947	A	G	PR;ANN=G|upstream_gene_variant|MODIFIER|Aam_019304|Aam_019304|transcript|Aam_019304-T1|protein_coding||c.-691T>C|||||691|,G|intergenic_region|MODIFIER|Aam_019304-Aam_019305|Aam_019304-Aam_019305|intergenic_region|Aam_019304-Aam_019305|||n.689947A>G||||||
20	693148	s20_693148	C	T	PR;ANN=T|upstream_gene_variant|MODIFIER|Aam_019304|Aam_019304|transcript|Aam_019304-T1|protein_coding||c.-3892G>A|||||3892|,T|intergenic_region|MODIFIER|Aam_019304-Aam_019305|Aam_019304-Aam_019305|intergenic_region|Aam_019304-Aam_019305|||n.693148C>T||||||
20	693615	s20_693615	T	A	PR;ANN=A|upstream_gene_variant|MODIFIER|Aam_019304|Aam_019304|transcript|Aam_019304-T1|protein_coding||c.-4359A>T|||||4359|,A|intergenic_region|MODIFIER|Aam_019304-Aam_019305|Aam_019304-Aam_019305|intergenic_region|Aam_019304-Aam_019305|||n.693615T>A||||||
20	694551	s20_694551	A	T	PR;ANN=T|intergenic_region|MODIFIER|Aam_019304-Aam_019305|Aam_019304-Aam_019305|intergenic_region|Aam_019304-Aam_019305|||n.694551A>T||||||
20	695151	s20_695151	T	A	PR;ANN=A|intergenic_region|MODIFIER|Aam_019304-Aam_019305|Aam_019304-Aam_019305|intergenic_region|Aam_019304-Aam_019305|||n.695151T>A||||||
20	6885045	s20_6885045	C	A	PR;ANN=A|upstream_gene_variant|MODIFIER|USH1C|Aam_019562|transcript|Aam_019562-T2|protein_coding||c.-26033G>T|||||947|,A|intron_variant|MODIFIER|USH1C|Aam_019562|transcript|Aam_019562-T1|protein_coding|2/14|c.114-15519G>T||||||
20	9137559	s20_9137559	A	C	PR;ANN=C|intron_variant|MODIFIER|Aam_019609|Aam_019609|transcript|Aam_019609-T1|protein_coding|4/34|c.368-2838A>C||||||
20	9348429	s20_9348429	A	G	PR;ANN=G|intron_variant|MODIFIER|Aam_019623|Aam_019623|transcript|Aam_019623-T1|protein_coding|11/18|c.921-1992A>G||||||,G|intron_variant|MODIFIER|Aam_019623|Aam_019623|transcript|Aam_019623-T2|protein_coding|11/18|c.819-1992A>G||||||
20	9348452	s20_9348452	C	T	PR;ANN=T|intron_variant|MODIFIER|Aam_019623|Aam_019623|transcript|Aam_019623-T1|protein_coding|11/18|c.921-1969C>T||||||,T|intron_variant|MODIFIER|Aam_019623|Aam_019623|transcript|Aam_019623-T2|protein_coding|11/18|c.819-1969C>T||||||
20	9348464	s20_9348464	G	A	PR;ANN=A|intron_variant|MODIFIER|Aam_019623|Aam_019623|transcript|Aam_019623-T1|protein_coding|11/18|c.921-1957G>A||||||,A|intron_variant|MODIFIER|Aam_019623|Aam_019623|transcript|Aam_019623-T2|protein_coding|11/18|c.819-1957G>A||||||
20	15185910	s20_15185910	T	A	PR;ANN=A|intron_variant|MODIFIER|PITHD1|Aam_019926|transcript|Aam_019926-T1|protein_coding|2/6|c.189+932A>T||||||
20	15185917	s20_15185917	C	T	PR;ANN=T|intron_variant|MODIFIER|PITHD1|Aam_019926|transcript|Aam_019926-T1|protein_coding|2/6|c.189+925G>A||||||
20	15186010	s20_15186010	T	C	PR;ANN=C|intron_variant|MODIFIER|PITHD1|Aam_019926|transcript|Aam_019926-T1|protein_coding|2/6|c.189+832A>G||||||
21	7772924	s21_7772924	T	C	PR;ANN=C|intron_variant|MODIFIER|PDE5A|Aam_020265|transcript|Aam_020265-T1|protein_coding|3/19|c.1056+4382A>G||||||
21	7775186	s21_7775186	C	T	PR;ANN=T|intron_variant|MODIFIER|PDE5A|Aam_020265|transcript|Aam_020265-T1|protein_coding|3/19|c.1056+2120G>A||||||
21	7775251	s21_7775251	A	G	PR;ANN=G|intron_variant|MODIFIER|PDE5A|Aam_020265|transcript|Aam_020265-T1|protein_coding|3/19|c.1056+2055T>C||||||
21	7775268	s21_7775268	A	C	PR;ANN=C|intron_variant|MODIFIER|PDE5A|Aam_020265|transcript|Aam_020265-T1|protein_coding|3/19|c.1056+2038T>G||||||
21	7795974	s21_7795974	T	A	PR;ANN=A|intron_variant|MODIFIER|PDE5A|Aam_020265|transcript|Aam_020265-T1|protein_coding|2/19|c.966+2693A>T||||||
21	7795987	s21_7795987	G	A	PR;ANN=A|intron_variant|MODIFIER|PDE5A|Aam_020265|transcript|Aam_020265-T1|protein_coding|2/19|c.966+2680C>T||||||
21	7796144	s21_7796144	C	A	PR;ANN=A|intron_variant|MODIFIER|PDE5A|Aam_020265|transcript|Aam_020265-T1|protein_coding|2/19|c.966+2523G>T||||||
21	7796145	s21_7796145	C	T	PR;ANN=T|intron_variant|MODIFIER|PDE5A|Aam_020265|transcript|Aam_020265-T1|protein_coding|2/19|c.966+2522G>A||||||
21	7796257	s21_7796257	G	A	PR;ANN=A|intron_variant|MODIFIER|PDE5A|Aam_020265|transcript|Aam_020265-T1|protein_coding|2/19|c.966+2410C>T||||||
21	9877415	s21_9877415	T	A	PR;ANN=A|downstream_gene_variant|MODIFIER|Aam_020289|Aam_020289|transcript|Aam_020289-T1|protein_coding||c.*5373T>A|||||3624|,A|intergenic_region|MODIFIER|Aam_020289-Aam_020290|Aam_020289-Aam_020290|intergenic_region|Aam_020289-Aam_020290|||n.9877415T>A||||||
21	9877425	s21_9877425	G	A	PR;ANN=A|downstream_gene_variant|MODIFIER|Aam_020289|Aam_020289|transcript|Aam_020289-T1|protein_coding||c.*5383G>A|||||3634|,A|intergenic_region|MODIFIER|Aam_020289-Aam_020290|Aam_020289-Aam_020290|intergenic_region|Aam_020289-Aam_020290|||n.9877425G>A||||||
21	9878344	s21_9878344	A	T	PR;ANN=T|downstream_gene_variant|MODIFIER|Aam_020289|Aam_020289|transcript|Aam_020289-T1|protein_coding||c.*6302A>T|||||4553|,T|intergenic_region|MODIFIER|Aam_020289-Aam_020290|Aam_020289-Aam_020290|intergenic_region|Aam_020289-Aam_020290|||n.9878344A>T||||||
21	9878359	s21_9878359	T	G	PR;ANN=G|downstream_gene_variant|MODIFIER|Aam_020289|Aam_020289|transcript|Aam_020289-T1|protein_coding||c.*6317T>G|||||4568|,G|intergenic_region|MODIFIER|Aam_020289-Aam_020290|Aam_020289-Aam_020290|intergenic_region|Aam_020289-Aam_020290|||n.9878359T>G||||||
22	5438145	s22_5438145	G	A	PR;ANN=A|intergenic_region|MODIFIER|Aam_020807-MTNR1A_2|Aam_020807-Aam_020809|intergenic_region|Aam_020807-Aam_020809|||n.5438145G>A||||||
22	5438152	s22_5438152	T	G	PR;ANN=G|intergenic_region|MODIFIER|Aam_020807-MTNR1A_2|Aam_020807-Aam_020809|intergenic_region|Aam_020807-Aam_020809|||n.5438152T>G||||||
22	5438161	s22_5438161	T	C	PR;ANN=C|intergenic_region|MODIFIER|Aam_020807-MTNR1A_2|Aam_020807-Aam_020809|intergenic_region|Aam_020807-Aam_020809|||n.5438161T>C||||||
22	5438165	s22_5438165	T	G	PR;ANN=G|intergenic_region|MODIFIER|Aam_020807-MTNR1A_2|Aam_020807-Aam_020809|intergenic_region|Aam_020807-Aam_020809|||n.5438165T>G||||||
22	5438328	s22_5438328	A	T	PR;ANN=T|intergenic_region|MODIFIER|Aam_020807-MTNR1A_2|Aam_020807-Aam_020809|intergenic_region|Aam_020807-Aam_020809|||n.5438328A>T||||||
22	5841511	s22_5841511	T	G	PR;ANN=G|intron_variant|MODIFIER|Aam_020822|Aam_020822|transcript|Aam_020822-T1|protein_coding|1/3|c.199+18986T>G||||||,G|intron_variant|MODIFIER|Aam_020821|Aam_020821|transcript|Aam_020821-T1|protein_coding|2/11|c.79+1343A>C||||||
